# Supplementary material for: A compilation of reported alterations in the cerebrospinal fluid proteome in Alzheimer's disease
Source: Brain Commun. 2025 May 23;7(3):fcaf202. doi: 10.1093/braincomms/fcaf202 (PMC12146149; doi:10.1093/braincomms/fcaf202)
Supplement: fcaf202_Supplementary_Data [file fcaf202_supplementary_data.zip]

Archive with 2 entries (2 files):
- Supplementary_Figures_1-4.pdf
- Supplementary_Tables 1-7.xlsx
