# Supplementary material for: A compilation of reported alterations in the cerebrospinal fluid proteome in Alzheimer's disease
Source: Brain Commun. 2025 May 23;7(3):fcaf202. doi: 10.1093/braincomms/fcaf202 (PMC12146149; doi:10.1093/braincomms/fcaf202)
Supplement: fcaf202_Supplementary_Data [file fcaf202_supplementary_data.zip › Supplementary_Tables 1-7.xlsx]

## Sheet: Overview of tables
Supplementary table 1	Overview of k-means clustering
Supplementary table 2	Overview of full PubMed search
Supplementary table 3	Overview of all overlapping proteins across studies
Supplementary table 4	Overview of the platforms in which each DEP was identified
Supplementary table 5	Direction of change of the 11 inconsistent top DEPs
Supplementary table 6	Overview of the platforms that identified the top DEPs
Supplementary table 7	Top overlapping proteins and their reported fold-changes

## Sheet: Supplementary table 1 
Supplementary table 1: Overview of k-means clustering of top proteins.
#clustering method	cluster number	cluster color	hex color	gene count	primary description	secondary description	tertiary description	protein names
kmeans	1	Red	#ff0000	19	Glycolytic process	Gluconeogenesis	-	ALDOA, ENO1, LDHA, GPI, ENO2, GAPDH, PPIA, PGK1, ALDOC, PGAM1, GOT1, GFAP, MIF, GOT2, FABP3, PKM, HPRT1, GDA, SPP1
kmeans	2	Brown	#ffb765	8	SARS-CoV-2 targets host intracellular signalling and regulatory pathways	14-3-3 homologues	-	MAPT, YWHAZ, PEBP1, YWHAB, YWHAG, YWHAE, CAMK2B, CAMK2G
kmeans	3	Dark Golden Rod	#a6b200	4	Glutathione metabolism	-	-	GGCT, GSS, GSR, GLO1
kmeans	4	Green	#a3ff65	3	MARCKS family, and Regulation of metanephric ureteric bud development	-	-	GAP43, BASP1, NRGN
kmeans	5	Green 2	#00b217	3	Regulation of oxidative stress-induced intrinsic apoptotic signaling pathway	Superoxide dismutase activity	-	SOD2, PARK7, SOD1
kmeans	6	Cyan	#65ffcc	2	Mixed, incl. Chromogranin A/B/C, and Protein localization to secretory granule	-	-	VGF, SCG2
kmeans	7	Dark Cyan	#008eb2	2	Oxidoreductase activity, acting on a sulfur group of donors, NAD(P) as acceptor	Detoxification of Reactive Oxygen Species	Glutathione peroxidase, and Thioredoxin peroxidase activity	PRDX3, TXNRD1
kmeans	8	Blue	#658eff	2	Pentraxin / C-reactive protein / pentaxin family	-	-	NPTXR, NPTX2
kmeans	9	Medium Blue	#2f00b2	2	Negative regulation of dopamine metabolism	Integrin alphaM-beta2 complex	-	ITGB2, ITGAM

## Sheet: Supplementary table 2
Supplementary table 2: Overview of full PubMed search. No listed exclusion reason meant the study was included in the analysis.
PMID	Title	Authors	Citation	First Author	Journal/Book	Publication Year	Create Date	PMCID	NIHMS ID	DOI	Technique	Exclusion reason
32485097	Proteome profiling in cerebrospinal fluid reveals novel biomarkers of Alzheimer's disease	Bader JM, Geyer PE, Müller JB, Strauss MT, Koch M, Leypoldt F, Koertvelyessy P, Bittner D, Schipke CG, Incesoy EI, Peters O, Deigendesch N, Simons M, Jensen MK, Zetterberg H, Mann M.	Mol Syst Biol. 2020 Jun;16(6):e9356. doi: 10.15252/msb.20199356.	Bader JM	Mol Syst Biol	2020	2020-06-03	PMC7266499		10.15252/msb.20199356	Mass spectrometry
31926610	Deep Multilayer Brain Proteomics Identifies Molecular Networks in Alzheimer's Disease Progression	Bai B, Wang X, Li Y, Chen PC, Yu K, Dey KK, Yarbro JM, Han X, Lutz BM, Rao S, Jiao Y, Sifford JM, Han J, Wang M, Tan H, Shaw TI, Cho JH, Zhou S, Wang H, Niu M, Mancieri A, Messler KA, Sun X, Wu Z, Pagala V, High AA, Bi W, Zhang H, Chi H, Haroutunian V, Zhang B, Beach TG, Yu G, Peng J.	Neuron. 2020 Mar 18;105(6):975-991.e7. doi: 10.1016/j.neuron.2019.12.015. Epub 2020 Jan 8.	Bai B	Neuron	2020	2020-01-14	PMC7318843	NIHMS1569542	10.1016/j.neuron.2019.12.015	Mass spectrometry
30021611	Alzheimer disease pathology and the cerebrospinal fluid proteome	Dayon L, Núñez Galindo A, Wojcik J, Cominetti O, Corthésy J, Oikonomidi A, Henry H, Kussmann M, Migliavacca E, Severin I, Bowman GL, Popp J.	Alzheimers Res Ther. 2018 Jul 18;10(1):66. doi: 10.1186/s13195-018-0397-4.	Dayon L	Alzheimers Res Ther	2018	2018-07-20	PMC6052524		10.1186/s13195-018-0397-4	Mass spectrometry
38104170	Mass spectrometry in cerebrospinal fluid uncovers association of glycolysis biomarkers with Alzheimer's disease in a large clinical sample	de Geus MB, Leslie SN, Lam T, Wang W, Roux-Dalvai F, Droit A, Kivisakk P, Nairn AC, Arnold SE, Carlyle BC.	Sci Rep. 2023 Dec 16;13(1):22406. doi: 10.1038/s41598-023-49440-3.	de Geus MB	Sci Rep	2023	2023-12-16	PMC10725469		10.1038/s41598-023-49440-3	Mass spectrometry
29370833	Synaptic proteins in CSF as potential novel biomarkers for prognosis in prodromal Alzheimer's disease	Duits FH, Brinkmalm G, Teunissen CE, Brinkmalm A, Scheltens P, Van der Flier WM, Zetterberg H, Blennow K.	Alzheimers Res Ther. 2018 Jan 15;10(1):5. doi: 10.1186/s13195-017-0335-x.	Duits FH	Alzheimers Res Ther	2018	2018-01-27	PMC6389073		10.1186/s13195-017-0335-x	Mass spectrometry
37672565	A protein panel in cerebrospinal fluid for diagnostic and predictive assessment of Alzheimer's disease	Haque R, Watson CM, Liu J, Carter EK, Duong DM, Lah JJ, Wingo AP, Roberts BR, Johnson ECB, Saykin AJ, Shaw LM, Seyfried NT, Wingo TS, Levey AI.	Sci Transl Med. 2023 Sep 6;15(712):eadg4122. doi: 10.1126/scitranslmed.adg4122. Epub 2023 Sep 6.	Haque R	Sci Transl Med	2023	2023-09-06	PMC10880442	NIHMS1945153	10.1126/scitranslmed.adg4122	Mass spectrometry
33087358	Integrated proteomics reveals brain-based cerebrospinal fluid biomarkers in asymptomatic and symptomatic Alzheimer's disease	Higginbotham L, Ping L, Dammer EB, Duong DM, Zhou M, Gearing M, Hurst C, Glass JD, Factor SA, Johnson ECB, Hajjar I, Lah JJ, Levey AI, Seyfried NT.	Sci Adv. 2020 Oct 21;6(43):eaaz9360. doi: 10.1126/sciadv.aaz9360. Print 2020 Oct.	Higginbotham L	Sci Adv	2020	2020-10-22	PMC7577712		10.1126/sciadv.aaz9360	Mass spectrometry
32284590	Large-scale proteomic analysis of Alzheimer's disease brain and cerebrospinal fluid reveals early changes in energy metabolism associated with microglia and astrocyte activation	Johnson ECB, Dammer EB, Duong DM, Ping L, Zhou M, Yin L, Higginbotham LA, Guajardo A, White B, Troncoso JC, Thambisetty M, Montine TJ, Lee EB, Trojanowski JQ, Beach TG, Reiman EM, Haroutunian V, Wang M, Schadt E, Zhang B, Dickson DW, Ertekin-Taner N, Golde TE, Petyuk VA, De Jager PL, Bennett DA, Wingo TS, Rangaraju S, Hajjar I, Shulman JM, Lah JJ, Levey AI, Seyfried NT.	Nat Med. 2020 May;26(5):769-780. doi: 10.1038/s41591-020-0815-6. Epub 2020 Apr 13.	Johnson ECB	Nat Med	2020	2020-04-15	PMC7405761	NIHMS1606876	10.1038/s41591-020-0815-6	Mass spectrometry
37762527	Identification of Candidate Biomarkers of Alzheimer's Disease via Multiplex Cerebrospinal Fluid and Serum Proteomics	Liu P, Li L, He F, Meng F, Liu X, Su Y, Su X, Luo B, Peng G.	Int J Mol Sci. 2023 Sep 18;24(18):14225. doi: 10.3390/ijms241814225.	Liu P	Int J Mol Sci	2023	2023-09-28	PMC10532410		10.3390/ijms241814225	Mass spectrometry
37468915	Quantitative proteomics of cerebrospinal fluid from African Americans and Caucasians reveals shared and divergent changes in Alzheimer's disease	Modeste ES, Ping L, Watson CM, Duong DM, Dammer EB, Johnson ECB, Roberts BR, Lah JJ, Levey AI, Seyfried NT.	Mol Neurodegener. 2023 Jul 19;18(1):48. doi: 10.1186/s13024-023-00638-z.	Modeste ES	Mol Neurodegener	2023	2023-07-19	PMC10355042		10.1186/s13024-023-00638-z	Mass spectrometry
32366888	SWATH-MS analysis of cerebrospinal fluid to generate a robust battery of biomarkers for Alzheimer's disease	Park SA, Jung JM, Park JS, Lee JH, Park B, Kim HJ, Park JH, Chae WS, Jeong JH, Choi SH, Baek JH.	Sci Rep. 2020 May 4;10(1):7423. doi: 10.1038/s41598-020-64461-y.	Park SA	Sci Rep	2020	2020-05-06	PMC7198522		10.1038/s41598-020-64461-y	Mass spectrometry
30578620	Quantitative Proteomic Profiling of Cerebrospinal Fluid to Identify Candidate Biomarkers for Alzheimer's Disease	Sathe G, Na CH, Renuse S, Madugundu AK, Albert M, Moghekar A, Pandey A.	Proteomics Clin Appl. 2019 Jul;13(4):e1800105. doi: 10.1002/prca.201800105. Epub 2019 Jan 25.	Sathe G	Proteomics Clin Appl	2019	2018-12-23	PMC6639119	EMS83369	10.1002/prca.201800105	Mass spectrometry
36741774	Limited Proteolysis-Mass Spectrometry Reveals Aging-Associated Changes in Cerebrospinal Fluid Protein Abundances and Structures	Shuken SR, Rutledge J, Iram T, Losada PM, Wilson EN, Andreasson KI, Leib RD, Wyss-Coray T.	Nat Aging. 2022 May;2(5):379-388. doi: 10.1038/s43587-022-00196-x. Epub 2022 Apr 11.	Shuken SR	Nat Aging	2022	2023-02-06	PMC9893943	NIHMS1839527	10.1038/s43587-022-00196-x	Mass spectrometry
25676562	Development and evaluation of a multiplexed mass spectrometry based assay for measuring candidate peptide biomarkers in Alzheimer's Disease Neuroimaging Initiative (ADNI) CSF	Spellman DS, Wildsmith KR, Honigberg LA, Tuefferd M, Baker D, Raghavan N, Nairn AC, Croteau P, Schirm M, Allard R, Lamontagne J, Chelsky D, Hoffmann S, Potter WZ; Alzheimer's Disease Neuroimaging Initiative; Foundation for NIH (FNIH) Biomarkers Consortium CSF Proteomics Project Team.	Proteomics Clin Appl. 2015 Aug;9(7-8):715-31. doi: 10.1002/prca.201400178. Epub 2015 Apr 24.	Spellman DS	Proteomics Clin Appl	2015	2015-02-14	PMC4739636	NIHMS703182	10.1002/prca.201400178	Mass spectrometry
37160957	Quantitative Mass Spectrometry Analysis of Cerebrospinal Fluid Protein Biomarkers in Alzheimer's Disease	Watson CM, Dammer EB, Ping L, Duong DM, Modeste E, Carter EK, Johnson ECB, Levey AI, Lah JJ, Roberts BR, Seyfried NT.	Sci Data. 2023 May 9;10(1):261. doi: 10.1038/s41597-023-02158-3.	Watson CM	Sci Data	2023	2023-05-10	PMC10170100		10.1038/s41597-023-02158-3	Mass spectrometry
35960654	Boost-DiLeu: Enhanced Isobaric N,N-Dimethyl Leucine Tagging Strategy for a Comprehensive Quantitative Glycoproteomic Analysis	Wang D, Ma M, Huang J, Gu TJ, Cui Y, Li M, Wang Z, Zetterberg H, Li L.	Anal Chem. 2022 Aug 30;94(34):11773-11782. doi: 10.1021/acs.analchem.2c01773. Epub 2022 Aug 12.	Wang D	Anal Chem	2022	2022-08-12	PMC9966376	NIHMS1865410	10.1021/acs.analchem.2c01773	Mass spectrometry	Methodology
27061321	Proteomics as an innovative tool to investigate frontotemporal disorders	Agresta AM, De Palma A, Bardoni A, Salvini R, Iadarola P, Mauri PL.	Proteomics Clin Appl. 2016 Apr;10(4):457-69. doi: 10.1002/prca.201500090. Epub 2015 Dec 10.	Agresta AM	Proteomics Clin Appl	2016	2016-04-11			10.1002/prca.201500090	Mass spectrometry	Review
30858094	Development of parallel reaction monitoring assays for cerebrospinal fluid proteins associated with Alzheimer's disease	Andersson A, Remnestål J, Nellgård B, Vunk H, Kotol D, Edfors F, Uhlén M, Schwenk JM, Ilag LL, Zetterberg H, Blennow K, Månberg A, Nilsson P, Fredolini C.	Clin Chim Acta. 2019 Jul;494:79-93. doi: 10.1016/j.cca.2019.03.243. Epub 2019 Mar 9.	Andersson A	Clin Chim Acta	2019	2019-03-13			10.1016/j.cca.2019.03.243	Mass spectrometry	Methodology
29949507	Commutability of the certified reference materials for the standardization of β-amyloid 1-42 assay in human cerebrospinal fluid: lessons for tau and β-amyloid 1-40 measurements	Andreasson U, Kuhlmann J, Pannee J, Umek RM, Stoops E, Vanderstichele H, Matzen A, Vandijck M, Dauwe M, Leinenbach A, Rutz S, Portelius E, Zegers I, Zetterberg H, Blennow K.	Clin Chem Lab Med. 2018 Nov 27;56(12):2058-2066. doi: 10.1515/cclm-2018-0147.	Andreasson U	Clin Chem Lab Med	2018	2018-06-28			10.1515/cclm-2018-0147	Mass spectrometry	Too few analytes
33213069	Increased C-X-C Motif Chemokine Ligand 12 Levels in Cerebrospinal Fluid as a Candidate Biomarker in Sporadic Amyotrophic Lateral Sclerosis	Andrés-Benito P, Povedano M, Domínguez R, Marco C, Colomina MJ, López-Pérez Ó, Santana I, Baldeiras I, Martínez-Yelámos S, Zerr I, Llorens F, Fernández-Irigoyen J, Santamaría E, Ferrer I.	Int J Mol Sci. 2020 Nov 17;21(22):8680. doi: 10.3390/ijms21228680.	Andrés-Benito P	Int J Mol Sci	2020	2020-11-20	PMC7698527		10.3390/ijms21228680	Mass spectrometry	Wrong disease
34959013	Skogholt's disease-A tauopathy precipitated by iron and copper?	Aspli KT, Holmøy T, Flaten TP, Whist JE, Aaseth JO.	J Trace Elem Med Biol. 2022 Mar;70:126915. doi: 10.1016/j.jtemb.2021.126915. Epub 2021 Dec 16.	Aspli KT	J Trace Elem Med Biol	2022	2021-12-27			10.1016/j.jtemb.2021.126915	Mass spectrometry	Wrong disease
35455959	Mass Spectrometry for Neurobiomarker Discovery: The Relevance of Post-Translational Modifications	Azevedo R, Jacquemin C, Villain N, Fenaille F, Lamari F, Becher F.	Cells. 2022 Apr 9;11(8):1279. doi: 10.3390/cells11081279.	Azevedo R	Cells	2022	2022-04-23	PMC9031030		10.3390/cells11081279	Mass spectrometry	Review
34384464	Proteomic landscape of Alzheimer's Disease: novel insights into pathogenesis and biomarker discovery	Bai B, Vanderwall D, Li Y, Wang X, Poudel S, Wang H, Dey KK, Chen PC, Yang K, Peng J.	Mol Neurodegener. 2021 Aug 12;16(1):55. doi: 10.1186/s13024-021-00474-z.	Bai B	Mol Neurodegener	2021	2021-08-13	PMC8359598		10.1186/s13024-021-00474-z	Mass spectrometry	Review
35737109	Cerebrospinal fluid levels of proenkephalin and prodynorphin are differentially altered in Huntington's and Parkinson's disease	Barschke P, Abu-Rumeileh S, Al Shweiki MHDR, Barba L, Paolini Paoletti F, Oeckl P, Steinacker P, Halbgebauer S, Gaetani L, Lewerenz J, Ludolph AC, Landwehrmeyer GB, Parnetti L, Otto M.	J Neurol. 2022 Sep;269(9):5136-5143. doi: 10.1007/s00415-022-11187-8. Epub 2022 Jun 23.	Barschke P	J Neurol	2022	2022-06-23	PMC9363351		10.1007/s00415-022-11187-8	Mass spectrometry	Wrong disease
26742856	Tau Protein Quantification in Human Cerebrospinal Fluid by Targeted Mass Spectrometry at High Sequence Coverage Provides Insights into Its Primary Structure Heterogeneity	Barthélemy NR, Fenaille F, Hirtz C, Sergeant N, Schraen-Maschke S, Vialaret J, Buée L, Gabelle A, Junot C, Lehmann S, Becher F.	J Proteome Res. 2016 Feb 5;15(2):667-76. doi: 10.1021/acs.jproteome.5b01001. Epub 2016 Jan 19.	Barthélemy NR	J Proteome Res	2016	2016-01-09			10.1021/acs.jproteome.5b01001	Mass spectrometry	Too few analytes
32183883	Cerebrospinal fluid phospho-tau T217 outperforms T181 as a biomarker for the differential diagnosis of Alzheimer's disease and PET amyloid-positive patient identification	Barthélemy NR, Bateman RJ, Hirtz C, Marin P, Becher F, Sato C, Gabelle A, Lehmann S.	Alzheimers Res Ther. 2020 Mar 17;12(1):26. doi: 10.1186/s13195-020-00596-4.	Barthélemy NR	Alzheimers Res Ther	2020	2020-03-19	PMC7079453		10.1186/s13195-020-00596-4	Mass spectrometry	Too few analytes
34806603	Site-Specific Cerebrospinal Fluid Tau Hyperphosphorylation in Response to Alzheimer's Disease Brain Pathology: Not All Tau Phospho-Sites are Hyperphosphorylated	Barthélemy NR, Toth B, Manser PT, Sanabria-Bohórquez S, Teng E, Keeley M, Bateman RJ, Weimer RM, Wildsmith KR.	J Alzheimers Dis. 2022;85(1):415-429. doi: 10.3233/JAD-210677.	Barthélemy NR	J Alzheimers Dis	2022	2021-11-22	PMC8842784		10.3233/JAD-210677	Mass spectrometry	Too few analytes
28393582	Insights into the human brain proteome: Disclosing the biological meaning of protein networks in cerebrospinal fluid	Bastos P, Ferreira R, Manadas B, Moreira PI, Vitorino R.	Crit Rev Clin Lab Sci. 2017 May;54(3):185-204. doi: 10.1080/10408363.2017.1299682. Epub 2017 Apr 10.	Bastos P	Crit Rev Clin Lab Sci	2017	2017-04-11			10.1080/10408363.2017.1299682	Mass spectrometry	Review
27143438	CSF d-serine concentrations are similar in Alzheimer's disease, other dementias, and elderly controls	Biemans EA, Verhoeven-Duif NM, Gerrits J, Claassen JA, Kuiperij HB, Verbeek MM.	Neurobiol Aging. 2016 Jun;42:213-6. doi: 10.1016/j.neurobiolaging.2016.03.017. Epub 2016 Mar 23.	Biemans EA	Neurobiol Aging	2016	2016-05-05			10.1016/j.neurobiolaging.2016.03.017	Mass spectrometry	Too few analytes
34107398	Development of immunoprecipitation - two-dimensional liquid chromatography - mass spectrometry methodology as biomarker read-out to quantify phosphorylated tau in cerebrospinal fluid from Alzheimer disease patients	Bijttebier S, Theunis C, Jahouh F, Martins DR, Verhemeldonck M, Grauwen K, Dillen L, Mercken M.	J Chromatogr A. 2021 Aug 16;1651:462299. doi: 10.1016/j.chroma.2021.462299. Epub 2021 May 28.	Bijttebier S	J Chromatogr A	2021	2021-06-09			10.1016/j.chroma.2021.462299	Mass spectrometry	Too few analytes
26495928	Assessing the commutability of reference material formats for the harmonization of amyloid-β measurements	Bjerke M, Andreasson U, Kuhlmann J, Portelius E, Pannee J, Lewczuk P, Umek RM, Vanmechelen E, Vanderstichele H, Stoops E, Lewis J, Vandijck M, Kostanjevecki V, Jeromin A, Salamone SJ, Schmidt O, Matzen A, Madin K, Eichenlaub U, Bittner T, Shaw LM, Zegers I, Zetterberg H, Blennow K.	Clin Chem Lab Med. 2016 Jul 1;54(7):1177-91. doi: 10.1515/cclm-2015-0733.	Bjerke M	Clin Chem Lab Med	2016	2015-10-27			10.1515/cclm-2015-0733	Mass spectrometry	Too few analytes
28550076	High-throughput analysis of sulfatides in cerebrospinal fluid using automated extraction and UPLC-MS/MS	Blomqvist M, Borén J, Zetterberg H, Blennow K, Månsson JE, Ståhlman M.	J Lipid Res. 2017 Jul;58(7):1482-1489. doi: 10.1194/jlr.D076588. Epub 2017 May 26.	Blomqvist M	J Lipid Res	2017	2017-05-28	PMC5496026		10.1194/jlr.D076588	Mass spectrometry	Not proteins
37468900	A proteomics analysis of 5xFAD mouse brain regions reveals the lysosome-associated protein Arl8b as a candidate biomarker for Alzheimer's disease	Boeddrich A, Haenig C, Neuendorf N, Blanc E, Ivanov A, Kirchner M, Schleumann P, Bayraktaroğlu I, Richter M, Molenda CM, Sporbert A, Zenkner M, Schnoegl S, Suenkel C, Schneider LS, Rybak-Wolf A, Kochnowsky B, Byrne LM, Wild EJ, Nielsen JE, Dittmar G, Peters O, Beule D, Wanker EE.	Genome Med. 2023 Jul 20;15(1):50. doi: 10.1186/s13073-023-01206-2.	Boeddrich A	Genome Med	2023	2023-07-19	PMC10357615		10.1186/s13073-023-01206-2	Mass spectrometry	Tissue
25418885	SNAP-25 is a promising novel cerebrospinal fluid biomarker for synapse degeneration in Alzheimer's disease	Brinkmalm A, Brinkmalm G, Honer WG, Frölich L, Hausner L, Minthon L, Hansson O, Wallin A, Zetterberg H, Blennow K, Öhrfelt A.	Mol Neurodegener. 2014 Nov 23;9:53. doi: 10.1186/1750-1326-9-53.	Brinkmalm A	Mol Neurodegener	2014	2014-11-25	PMC4253625		10.1186/1750-1326-9-53	Mass spectrometry	Too few analytes
25719328	Quantitative detection of amyloid-β peptides by mass spectrometry: state of the art and clinical applications	Bros P, Delatour V, Vialaret J, Lalere B, Barthelemy N, Gabelle A, Lehmann S, Hirtz C.	Clin Chem Lab Med. 2015 Sep 1;53(10):1483-93. doi: 10.1515/cclm-2014-1048.	Bros P	Clin Chem Lab Med	2015	2015-02-27			10.1515/cclm-2014-1048	Mass spectrometry	Review
34125126	Cerebrospinal fluid lipidomics for biomarkers of Alzheimer's disease	Byeon SK, Madugundu AK, Jain AP, Bhat FA, Jung JH, Renuse S, Darrow J, Bakker A, Albert M, Moghekar A, Pandey A.	Mol Omics. 2021 Jun 14;17(3):454-463. doi: 10.1039/d0mo00186d.	Byeon SK	Mol Omics	2021	2021-06-14	PMC8210464	NIHMS1696000	10.1039/d0mo00186d	Mass spectrometry	Not proteins
33522967	Neuroligin-1 in brain and CSF of neurodegenerative disorders: investigation for synaptic biomarkers	Camporesi E, Lashley T, Gobom J, Lantero-Rodriguez J, Hansson O, Zetterberg H, Blennow K, Becker B.	Acta Neuropathol Commun. 2021 Feb 1;9(1):19. doi: 10.1186/s40478-021-01119-4.	Camporesi E	Acta Neuropathol Commun	2021	2021-02-01	PMC7852195		10.1186/s40478-021-01119-4	Mass spectrometry	Methodology
32298384	Urine dicarboxylic acids change in pre-symptomatic Alzheimer's disease and reflect loss of energy capacity and hippocampal volume	Castor KJ, Shenoi S, Edminster SP, Tran T, King KS, Chui H, Pogoda JM, Fonteh AN, Harrington MG.	PLoS One. 2020 Apr 16;15(4):e0231765. doi: 10.1371/journal.pone.0231765. eCollection 2020.	Castor KJ	PLoS One	2020	2020-04-17	PMC7162508		10.1371/journal.pone.0231765	Mass spectrometry	Not proteins
24077017	Altered levels of amyloid precursor protein intracellular domain-interacting proteins in Alzheimer disease	Chakrabarti A, Chatterjee A, Sengupta MB, Chattopadhyay P, Mukhopadhyay D.	Alzheimer Dis Assoc Disord. 2014 Jul-Sep;28(3):283-90. doi: 10.1097/WAD.0000000000000011.	Chakrabarti A	Alzheimer Dis Assoc Disord	2014	2013-10-01			10.1097/WAD.0000000000000011	Mass spectrometry	Too few analytes
37468918	Identification of potential biomarkers related to mesenchymal stem cell response in patients with Alzheimer's disease	Choi Y, Shin S, Son HJ, Lee NH, Myeong SH, Lee C, Jang H, Choi SJ, Kim HJ, Na DL.	Stem Cell Res Ther. 2023 Jul 19;14(1):178. doi: 10.1186/s13287-023-03410-8.	Choi Y	Stem Cell Res Ther	2023	2023-07-19	PMC10357744		10.1186/s13287-023-03410-8	Mass spectrometry	Methodology
26404792	Multiple reaction monitoring assay based on conventional liquid chromatography and electrospray ionization for simultaneous monitoring of multiple cerebrospinal fluid biomarker candidates for Alzheimer's disease	Choi YS, Lee KH.	Arch Pharm Res. 2016 Mar;39(3):390-7. doi: 10.1007/s12272-015-0663-y. Epub 2015 Sep 24.	Choi YS	Arch Pharm Res	2016	2015-09-26	PMC4794389	NIHMS754466	10.1007/s12272-015-0663-y	Mass spectrometry	Methodology
34510001	Blood-based high sensitivity measurements of beta-amyloid and phosphorylated tau as biomarkers of Alzheimer's disease: a focused review on recent advances	Chong JR, Ashton NJ, Karikari TK, Tanaka T, Schöll M, Zetterberg H, Blennow K, Chen CP, Lai MKP.	J Neurol Neurosurg Psychiatry. 2021 Nov;92(11):1231-1241. doi: 10.1136/jnnp-2021-327370. Epub 2021 Sep 11.	Chong JR	J Neurol Neurosurg Psychiatry	2021	2021-09-12			10.1136/jnnp-2021-327370	Mass spectrometry	Review
30547227	Novel tau fragments in cerebrospinal fluid: relation to tangle pathology and cognitive decline in Alzheimer's disease	Cicognola C, Brinkmalm G, Wahlgren J, Portelius E, Gobom J, Cullen NC, Hansson O, Parnetti L, Constantinescu R, Wildsmith K, Chen HH, Beach TG, Lashley T, Zetterberg H, Blennow K, Höglund K.	Acta Neuropathol. 2019 Feb;137(2):279-296. doi: 10.1007/s00401-018-1948-2. Epub 2018 Dec 13.	Cicognola C	Acta Neuropathol	2019	2018-12-15	PMC6514201		10.1007/s00401-018-1948-2	Mass spectrometry	Too few analytes
31847891	CSF synaptic protein concentrations are raised in those with atypical Alzheimer's disease but not frontotemporal dementia	Clarke MTM, Brinkmalm A, Foiani MS, Woollacott IOC, Heller C, Heslegrave A, Keshavan A, Fox NC, Schott JM, Warren JD, Blennow K, Zetterberg H, Rohrer JD.	Alzheimers Res Ther. 2019 Dec 17;11(1):105. doi: 10.1186/s13195-019-0564-2.	Clarke MTM	Alzheimers Res Ther	2019	2019-12-19	PMC6918699		10.1186/s13195-019-0564-2	Mass spectrometry	Wrong disease
26401960	Label-Free LC-MS/MS Proteomic Analysis of Cerebrospinal Fluid Identifies Protein/Pathway Alterations and Candidate Biomarkers for Amyotrophic Lateral Sclerosis	Collins MA, An J, Hood BL, Conrads TP, Bowser RP.	J Proteome Res. 2015 Nov 6;14(11):4486-501. doi: 10.1021/acs.jproteome.5b00804. Epub 2015 Oct 8.	Collins MA	J Proteome Res	2015	2015-09-25	PMC5592736	NIHMS898604	10.1021/acs.jproteome.5b00804	Mass spectrometry	Wrong disease
29334222	Online Preconcentration in Capillaries by Multiple Large-Volume Sample Stacking: An Alternative to Immunoassays for Quantification of Amyloid Beta Peptides Biomarkers in Cerebrospinal Fluid	Crosnier de Lassichère C, Mai TD, Otto M, Taverna M.	Anal Chem. 2018 Feb 20;90(4):2555-2563. doi: 10.1021/acs.analchem.7b03843. Epub 2018 Jan 29.	Crosnier de Lassichère C	Anal Chem	2018	2018-01-16			10.1021/acs.analchem.7b03843	Mass spectrometry	Too few analytes
31101465	Antibody-free detection of amyloid beta peptides biomarkers in cerebrospinal fluid using capillary isotachophoresis coupled with mass spectrometry	Crosnier de Lassichère C, Duc Mai T, Taverna M.	J Chromatogr A. 2019 Sep 13;1601:350-356. doi: 10.1016/j.chroma.2019.05.006. Epub 2019 May 7.	Crosnier de Lassichère C	J Chromatogr A	2019	2019-05-19			10.1016/j.chroma.2019.05.006	Mass spectrometry	Too few analytes
37550750	Cerebrospinal fluid lipidomic fingerprint of obstructive sleep apnoea in Alzheimer's disease	Dakterzada F, Benítez ID, Targa A, Carnes A, Pujol M, Jové M, Mínguez O, Vaca R, Sánchez-de-la-Torre M, Barbé F, Pamplona R, Piñol-Ripoll G.	Alzheimers Res Ther. 2023 Aug 7;15(1):134. doi: 10.1186/s13195-023-01278-7.	Dakterzada F	Alzheimers Res Ther	2023	2023-08-07	PMC10408111		10.1186/s13195-023-01278-7	Mass spectrometry	Not proteins
37999901	Cerebrospinal fluid neutral lipids predict progression from mild cognitive impairment to Alzheimer's disease	Dakterzada F, Jové M, Huerto R, Carnes A, Sol J, Pamplona R, Piñol-Ripoll G.	Geroscience. 2024 Feb;46(1):683-696. doi: 10.1007/s11357-023-00989-x. Epub 2023 Nov 24.	Dakterzada F	Geroscience	2024	2023-11-24	PMC10828158		10.1007/s11357-023-00989-x	Mass spectrometry	Not proteins
30775985	Identification of a Simple and Novel Cut-Point Based Cerebrospinal Fluid and MRI Signature for Predicting Alzheimer's Disease Progression that Reinforces the 2018 NIA-AA Research Framework	Devanarayan P, Devanarayan V, Llano DA; Alzheimer’s Disease Neuroimaging Initiative.	J Alzheimers Dis. 2019;68(2):537-550. doi: 10.3233/JAD-180905.	Devanarayan P	J Alzheimers Dis	2019	2019-02-19			10.3233/JAD-180905	Mass spectrometry	Too few analytes
26679861	Autoantibodies Profile in Matching CSF and Serum from AD and aMCI patients: Potential Pathogenic Role and Link to Oxidative Damage	Di Domenico F, Pupo G, Giraldo E, Lloret A, Badia MC, Schinina ME, Giorgi A, Butterfield DA, Vina J, Perluigi M.	Curr Alzheimer Res. 2016;13(2):112-22. doi: 10.2174/1567205013666151218131424.	Di Domenico F	Curr Alzheimer Res	2016	2015-12-19			10.2174/1567205013666151218131424	Mass spectrometry	Publication not available
26139848	Label-free Quantitative Proteomics of Mouse Cerebrospinal Fluid Detects β-Site APP Cleaving Enzyme (BACE1) Protease Substrates In Vivo	Dislich B, Wohlrab F, Bachhuber T, Müller SA, Kuhn PH, Hogl S, Meyer-Luehmann M, Lichtenthaler SF.	Mol Cell Proteomics. 2015 Oct;14(10):2550-63. doi: 10.1074/mcp.M114.041533. Epub 2015 Jul 2.	Dislich B	Mol Cell Proteomics	2015	2015-07-04	PMC4597136		10.1074/mcp.M114.041533	Mass spectrometry	Wrong organism
24920637	CNS amyloid-β, soluble APP-α and -β kinetics during BACE inhibition	Dobrowolska JA, Michener MS, Wu G, Patterson BW, Chott R, Ovod V, Pyatkivskyy Y, Wildsmith KR, Kasten T, Mathers P, Dancho M, Lennox C, Smith BE, Gilberto D, McLoughlin D, Holder DJ, Stamford AW, Yarasheski KE, Kennedy ME, Savage MJ, Bateman RJ.	J Neurosci. 2014 Jun 11;34(24):8336-46. doi: 10.1523/JNEUROSCI.0540-14.2014.	Dobrowolska JA	J Neurosci	2014	2014-06-13	PMC4051982		10.1523/JNEUROSCI.0540-14.2014	Mass spectrometry	Methodology
35362880	Cerebrospinal Fluid Profile of Lipid Mediators in Alzheimer's Disease	Do KV, Hjorth E, Wang Y, Jun B, Kautzmann MI, Ohshima M, Eriksdotter M, Schultzberg M, Bazan NG.	Cell Mol Neurobiol. 2023 Mar;43(2):797-811. doi: 10.1007/s10571-022-01216-5. Epub 2022 Apr 1.	Do KV	Cell Mol Neurobiol	2023	2022-04-01	PMC9957874		10.1007/s10571-022-01216-5	Mass spectrometry	Not proteins
25037769	History of cigarette smoking in cognitively-normal elders is associated with elevated cerebrospinal fluid biomarkers of oxidative stress	Durazzo TC, Mattsson N, Weiner MW, Korecka M, Trojanowski JQ, Shaw LM; Alzheimer's Disease Neuroimaging Initiative.	Drug Alcohol Depend. 2014 Sep 1;142:262-8. doi: 10.1016/j.drugalcdep.2014.06.030. Epub 2014 Jul 3.	Durazzo TC	Drug Alcohol Depend	2014	2014-07-20	PMC4144023	NIHMS611272	10.1016/j.drugalcdep.2014.06.030	Mass spectrometry	Not proteins
35666874	Signatures of glial activity can be detected in the CSF proteome	Eninger T, Müller SA, Bacioglu M, Schweighauser M, Lambert M, Maia LF, Neher JJ, Hornfeck SM, Obermüller U, Kleinberger G, Haass C, Kahle PJ, Staufenbiel M, Ping L, Duong DM, Levey AI, Seyfried NT, Lichtenthaler SF, Jucker M, Kaeser SA.	Proc Natl Acad Sci U S A. 2022 Jun 14;119(24):e2119804119. doi: 10.1073/pnas.2119804119. Epub 2022 Jun 6.	Eninger T	Proc Natl Acad Sci U S A	2022	2022-06-06	PMC9214531		10.1073/pnas.2119804119	Mass spectrometry	Wrong organism
24956173	Human cerebrospinal fluid fatty acid levels differ between supernatant fluid and brain-derived nanoparticle fractions, and are altered in Alzheimer's disease	Fonteh AN, Cipolla M, Chiang J, Arakaki X, Harrington MG.	PLoS One. 2014 Jun 23;9(6):e100519. doi: 10.1371/journal.pone.0100519. eCollection 2014.	Fonteh AN	PLoS One	2014	2014-06-24	PMC4067345		10.1371/journal.pone.0100519	Mass spectrometry	Not proteins
25938590	Sphingolipid metabolism correlates with cerebrospinal fluid Beta amyloid levels in Alzheimer's disease	Fonteh AN, Ormseth C, Chiang J, Cipolla M, Arakaki X, Harrington MG.	PLoS One. 2015 May 4;10(5):e0125597. doi: 10.1371/journal.pone.0125597. eCollection 2015.	Fonteh AN	PLoS One	2015	2015-05-05	PMC4418746		10.1371/journal.pone.0125597	Mass spectrometry	Not proteins
34881836	Establishing pre-analytical requirements and maximizing peptide recovery in the analytical phase for mass spectrometric quantification of amyloid-β peptides 1-42 and 1-40 in CSF	Forgrave LM, van der Gugten JG, Nguyen Q, DeMarco ML.	Clin Chem Lab Med. 2021 Dec 7;60(2):198-206. doi: 10.1515/cclm-2021-0549. Print 2022 Jan 27.	Forgrave LM	Clin Chem Lab Med	2021	2021-12-09			10.1515/cclm-2021-0549	Mass spectrometry	Methodology
34207636	What Can N-glycomics and N-glycoproteomics of Cerebrospinal Fluid Tell Us about Alzheimer Disease?	Gaunitz S, Tjernberg LO, Schedin-Weiss S.	Biomolecules. 2021 Jun 9;11(6):858. doi: 10.3390/biom11060858.	Gaunitz S	Biomolecules	2021	2021-07-02	PMC8226827		10.3390/biom11060858	Mass spectrometry	Review
26477620	Advancing cerebrospinal fluid biomarker discovery by mass spectrometry	Gobom J.	Neurodegener Dis Manag. 2015 Oct;5(5):371-3. doi: 10.2217/nmt.15.35. Epub 2015 Oct 19.	Gobom J	Neurodegener Dis Manag	2015	2015-10-20			10.2217/nmt.15.35	Mass spectrometry	Review
36510321	Antibody-free measurement of cerebrospinal fluid tau phosphorylation across the Alzheimer's disease continuum	Gobom J, Benedet AL, Mattsson-Carlgren N, Montoliu-Gaya L, Schultz N, Ashton NJ, Janelidze S, Servaes S, Sauer M, Pascoal TA, Karikari TK, Lantero-Rodriguez J, Brinkmalm G, Zetterberg H, Hansson O, Rosa-Neto P, Blennow K.	Mol Neurodegener. 2022 Dec 12;17(1):81. doi: 10.1186/s13024-022-00586-0.	Gobom J	Mol Neurodegener	2022	2022-12-12	PMC9743664		10.1186/s13024-022-00586-0	Mass spectrometry	Too few analytes
30817799	Human cerebrospinal fluid 6E10-immunoreactive protein species contain amyloid precursor protein fragments	Grant MKO, Handoko M, Rozga M, Brinkmalm G, Portelius E, Blennow K, Ashe KH, Zahs KR, Liu P.	PLoS One. 2019 Feb 28;14(2):e0212815. doi: 10.1371/journal.pone.0212815. eCollection 2019.	Grant MKO	PLoS One	2019	2019-03-01	PMC6394962		10.1371/journal.pone.0212815	Mass spectrometry	Too few analytes
29905953	Mass spectrometry is a multifaceted weapon to be used in the battle against Alzheimer's disease: Amyloid beta peptides and beyond	Grasso G.	Mass Spectrom Rev. 2019 Jan;38(1):34-48. doi: 10.1002/mas.21566. Epub 2018 Jun 15.	Grasso G	Mass Spectrom Rev	2019	2018-06-16			10.1002/mas.21566	Mass spectrometry	Review
36103146	Self-reported diabetes is associated with allocentric spatial processing in the European Prevention of Alzheimer's Dementia Longitudinal Cohort Study	Gregory S, Blennow K, Homer NZM, Ritchie CW, Muniz-Terrera G.	Eur J Neurosci. 2022 Nov;56(10):5917-5930. doi: 10.1111/ejn.15821. Epub 2022 Sep 30.	Gregory S	Eur J Neurosci	2022	2022-09-14	PMC9828025		10.1111/ejn.15821	Mass spectrometry	Methodology
30578919	Concentrations of bile acid precursors in cerebrospinal fluid of Alzheimer's disease patients	Griffiths WJ, Abdel-Khalik J, Yutuc E, Roman G, Warner M, Gustafsson JÅ, Wang Y.	Free Radic Biol Med. 2019 Apr;134:42-52. doi: 10.1016/j.freeradbiomed.2018.12.020. Epub 2018 Dec 19.	Griffiths WJ	Free Radic Biol Med	2019	2018-12-23	PMC6597949		10.1016/j.freeradbiomed.2018.12.020	Mass spectrometry	Too few analytes
31432427	Essential Features and Use Cases of the Cerebrospinal Fluid Proteome Resource (CSF-PR)	Guldbrandsen A, Farag YM, Lereim RR, Berven FS, Barsnes H.	Methods Mol Biol. 2019;2044:377-391. doi: 10.1007/978-1-4939-9706-0_25.	Guldbrandsen A	Methods Mol Biol	2019	2019-08-22			10.1007/978-1-4939-9706-0_25	Mass spectrometry	Methodology
32759202	Association of CSF Aβ, amyloid PET, and cognition in cognitively unimpaired elderly adults	Guo T, Shaw LM, Trojanowski JQ, Jagust WJ, Landau SM; Alzheimer's Disease Neuroimaging Initiative.	Neurology. 2020 Oct 13;95(15):e2075-e2085. doi: 10.1212/WNL.0000000000010596. Epub 2020 Aug 5.	Guo T	Neurology	2020	2020-08-08	PMC7713747		10.1212/WNL.0000000000010596	Mass spectrometry	Methodology
26286680	Neuroproteomic profiling of human body fluids	Häggmark A, Schwenk JM, Nilsson P.	Proteomics Clin Appl. 2016 Apr;10(4):485-502. doi: 10.1002/prca.201500065. Epub 2015 Oct 12.	Häggmark A	Proteomics Clin Appl	2016	2015-08-20			10.1002/prca.201500065	Mass spectrometry	Review
33380492	Beta-synuclein in cerebrospinal fluid as an early diagnostic marker of Alzheimer's disease	Halbgebauer S, Oeckl P, Steinacker P, Yilmazer-Hanke D, Anderl-Straub S, von Arnim C, Froelich L, Gomes LA, Hausner L, Huss A, Jahn H, Weishaupt J, Ludolph AC, Thal DR, Otto M.	J Neurol Neurosurg Psychiatry. 2021 Apr;92(4):349-356. doi: 10.1136/jnnp-2020-324306. Epub 2020 Dec 30.	Halbgebauer S	J Neurol Neurosurg Psychiatry	2021	2020-12-31			10.1136/jnnp-2020-324306	Mass spectrometry	Too few analytes
31832778	Cerebrospinal fluid lipidomics: effects of an intravenous triglyceride infusion and apoE status	Hanson AJ, Banks WA, Bettcher LF, Pepin R, Raftery D, Craft S.	Metabolomics. 2019 Dec 12;16(1):6. doi: 10.1007/s11306-019-1627-x.	Hanson AJ	Metabolomics	2019	2019-12-14	PMC7147960	NIHMS1564016	10.1007/s11306-019-1627-x	Mass spectrometry	Not proteins
29915347	Comparative Evaluation of MS-based Metabolomics Software and Its Application to Preclinical Alzheimer's Disease	Hao L, Wang J, Page D, Asthana S, Zetterberg H, Carlsson C, Okonkwo OC, Li L.	Sci Rep. 2018 Jun 18;8(1):9291. doi: 10.1038/s41598-018-27031-x.	Hao L	Sci Rep	2018	2018-06-20	PMC6006240		10.1038/s41598-018-27031-x	Mass spectrometry	Methodology
26754172	Increased cerebrospinal fluid soluble TREM2 concentration in Alzheimer's disease	Heslegrave A, Heywood W, Paterson R, Magdalinou N, Svensson J, Johansson P, Öhrfelt A, Blennow K, Hardy J, Schott J, Mills K, Zetterberg H.	Mol Neurodegener. 2016 Jan 12;11:3. doi: 10.1186/s13024-016-0071-x.	Heslegrave A	Mol Neurodegener	2016	2016-01-13	PMC4709982		10.1186/s13024-016-0071-x	Mass spectrometry	Too few analytes
26627638	Identification of novel CSF biomarkers for neurodegeneration and their validation by a high-throughput multiplexed targeted proteomic assay	Heywood WE, Galimberti D, Bliss E, Sirka E, Paterson RW, Magdalinou NK, Carecchio M, Reid E, Heslegrave A, Fenoglio C, Scarpini E, Schott JM, Fox NC, Hardy J, Bhatia K, Heales S, Sebire NJ, Zetterberg H, Mills K.	Mol Neurodegener. 2015 Dec 1;10:64. doi: 10.1186/s13024-015-0059-y.	Heywood WE	Mol Neurodegener	2015	2015-12-03	PMC4666172		10.1186/s13024-015-0059-y	Mass spectrometry	Wrong disease
38082559	Proteomic comparison between non-purified cerebrospinal fluid and cerebrospinal fluid-derived extracellular vesicles from patients with Alzheimer's, Parkinson's and Lewy body dementia	Hirschberg Y, Valle-Tamayo N, Dols-Icardo O, Engelborghs S, Buelens B, Vandenbroucke RE, Vermeiren Y, Boonen K, Mertens I.	J Extracell Vesicles. 2023 Dec;12(12):e12383. doi: 10.1002/jev2.12383.	Hirschberg Y	J Extracell Vesicles	2023	2023-12-12	PMC10714029		10.1002/jev2.12383	Mass spectrometry	Methodology
25490617	An integrated workflow for multiplex CSF proteomics and peptidomics-identification of candidate cerebrospinal fluid biomarkers of Alzheimer's disease	Hölttä M, Minthon L, Hansson O, Holmén-Larsson J, Pike I, Ward M, Kuhn K, Rüetschi U, Zetterberg H, Blennow K, Gobom J.	J Proteome Res. 2015 Feb 6;14(2):654-63. doi: 10.1021/pr501076j. Epub 2014 Dec 22.	Hölttä M	J Proteome Res	2015	2014-12-10			10.1021/pr501076j	Mass spectrometry	Methodology
26948580	A single dose of the γ-secretase inhibitor semagacestat alters the cerebrospinal fluid peptidome in humans	Hölttä M, Dean RA, Siemers E, Mawuenyega KG, Sigurdson W, May PC, Holtzman DM, Portelius E, Zetterberg H, Bateman RJ, Blennow K, Gobom J.	Alzheimers Res Ther. 2016 Mar 7;8(1):11. doi: 10.1186/s13195-016-0178-x.	Hölttä M	Alzheimers Res Ther	2016	2016-03-08	PMC4780148		10.1186/s13195-016-0178-x	Mass spectrometry	Methodology
32854776	Regional correlation of biochemical measures of amyloid and tau phosphorylation in the brain	Horie K, Barthélemy NR, Mallipeddi N, Li Y, Franklin EE, Perrin RJ, Bateman RJ, Sato C.	Acta Neuropathol Commun. 2020 Aug 27;8(1):149. doi: 10.1186/s40478-020-01019-z.	Horie K	Acta Neuropathol Commun	2020	2020-08-29	PMC7450927		10.1186/s40478-020-01019-z	Mass spectrometry	Too few analytes
33283854	CSF tau microtubule binding region identifies tau tangle and clinical stages of Alzheimer's disease	Horie K, Barthélemy NR, Sato C, Bateman RJ.	Brain. 2021 Mar 3;144(2):515-527. doi: 10.1093/brain/awaa373.	Horie K	Brain	2021	2020-12-07	PMC7940175		10.1093/brain/awaa373	Mass spectrometry	Too few analytes
36424467	CSF tau microtubule-binding region identifies pathological changes in primary tauopathies	Horie K, Barthélemy NR, Spina S, VandeVrede L, He Y, Paterson RW, Wright BA, Day GS, Davis AA, Karch CM, Seeley WW, Perrin RJ, Koppisetti RK, Shaikh F, Lago AL, Heuer HW, Ghoshal N, Gabelle A, Miller BL, Boxer AL, Bateman RJ, Sato C.	Nat Med. 2022 Dec;28(12):2547-2554. doi: 10.1038/s41591-022-02075-9. Epub 2022 Nov 24.	Horie K	Nat Med	2022	2022-11-24	PMC9800273		10.1038/s41591-022-02075-9	Mass spectrometry	Too few analytes
31432423	Co-extraction for Metabolomics and Proteomics from a Single CSF Sample	Hörmann P, Barkovits K, Marcus K, Hiller K.	Methods Mol Biol. 2019;2044:337-342. doi: 10.1007/978-1-4939-9706-0_21.	Hörmann P	Methods Mol Biol	2019	2019-08-22			10.1007/978-1-4939-9706-0_21	Mass spectrometry	Methodology
37279935	Metrologically Traceable Quantification of 3 Apolipoprotein E Isoforms in Cerebrospinal Fluid	Huynh HH, Kuch K, Orquillas A, Forrest K, Barahona-Carrillo L, Keene D, Henderson VW, Wagner AD, Poston KL, Montine TJ, Lin A, Tian L, MacCoss MJ, Emrick MA, Hoofnagle AN.	Clin Chem. 2023 Jul 5;69(7):734-745. doi: 10.1093/clinchem/hvad056.	Huynh HH	Clin Chem	2023	2023-06-06	PMC10320014		10.1093/clinchem/hvad056	Mass spectrometry	Too few analytes
26887322	CSF complement 3 and factor H are staging biomarkers in Alzheimer's disease	Hu WT, Watts KD, Tailor P, Nguyen TP, Howell JC, Lee RC, Seyfried NT, Gearing M, Hales CM, Levey AI, Lah JJ, Lee EK; Alzheimer’s Disease Neuro-Imaging Initiative.	Acta Neuropathol Commun. 2016 Feb 17;4:14. doi: 10.1186/s40478-016-0277-8.	Hu WT	Acta Neuropathol Commun	2016	2016-02-19	PMC4758165		10.1186/s40478-016-0277-8	Mass spectrometry	Too few analytes
34382643	A Metabolomic Aging Clock Using Human Cerebrospinal Fluid	Hwangbo N, Zhang X, Raftery D, Gu H, Hu SC, Montine TJ, Quinn JF, Chung KA, Hiller AL, Wang D, Fei Q, Bettcher L, Zabetian CP, Peskind E, Li G, Promislow DEL, Franks A.	J Gerontol A Biol Sci Med Sci. 2022 Apr 1;77(4):744-754. doi: 10.1093/gerona/glab212.	Hwangbo N	J Gerontol A Biol Sci Med Sci	2022	2021-08-12	PMC8974344		10.1093/gerona/glab212	Mass spectrometry	Methodology
33559354	Preclinical and clinical biomarker studies of CT1812: A novel approach to Alzheimer's disease modification	Izzo NJ, Yuede CM, LaBarbera KM, Limegrover CS, Rehak C, Yurko R, Waybright L, Look G, Rishton G, Safferstein H, Hamby ME, Williams C, Sadlek K, Edwards HM, Davis CS, Grundman M, Schneider LS, DeKosky ST, Chelsky D, Pike I, Henstridge C, Blennow K, Zetterberg H, LeVine H 3rd, Spires-Jones TL, Cirrito JR, Catalano SM.	Alzheimers Dement. 2021 Aug;17(8):1365-1382. doi: 10.1002/alz.12302. Epub 2021 Feb 8.	Izzo NJ	Alzheimers Dement	2021	2021-02-09	PMC8349378	NIHMS1699785	10.1002/alz.12302	Mass spectrometry	Methodology
36719168	A Quantitative LC-MS/MS Method for Distinguishing the Tau Protein Forms Phosphorylated and Nonphosphorylated at Serine-396	Jacobsen AM, van de Merbel NC, Ditlevsen DK, Tvermosegaard K, Schalk F, Lambert W, Bundgaard C, Pedersen JT, Rosenqvist N.	J Am Soc Mass Spectrom. 2023 Mar 1;34(3):441-451. doi: 10.1021/jasms.2c00324. Epub 2023 Jan 31.	Jacobsen AM	J Am Soc Mass Spectrom	2023	2023-01-31			10.1021/jasms.2c00324	Mass spectrometry	Too few analytes
32130630	Monoaminergic and Kynurenergic Characterization of Frontotemporal Dementia and Amyotrophic Lateral Sclerosis in Cerebrospinal Fluid and Serum	Janssens J, Vermeiren Y, van Faassen M, van der Ley C, Kema IP, De Deyn PP.	Neurochem Res. 2020 May;45(5):1191-1201. doi: 10.1007/s11064-020-03002-5. Epub 2020 Mar 4.	Janssens J	Neurochem Res	2020	2020-03-05	PMC7162843		10.1007/s11064-020-03002-5	Mass spectrometry	Wrong disease
35787306	Increased CSF-decorin predicts brain pathological changes driven by Alzheimer's Aβ amyloidosis	Jiang R, Smailovic U, Haytural H, Tijms BM, Li H, Haret RM, Shevchenko G, Chen G, Abelein A, Gobom J, Frykman S, Sekiguchi M, Fujioka R, Watamura N, Sasaguri H, Nyström S, Hammarström P, Saido TC, Jelic V, Syvänen S, Zetterberg H, Winblad B, Bergquist J, Visser PJ, Nilsson P.	Acta Neuropathol Commun. 2022 Jul 4;10(1):96. doi: 10.1186/s40478-022-01398-5.	Jiang R	Acta Neuropathol Commun	2022	2022-07-05	PMC9254429		10.1186/s40478-022-01398-5	Mass spectrometry	Too few analytes
38194490	Patients with Neurodegenerative Proteinopathies Exhibit Altered Tryptophan Metabolism in the Serum and Cerebrospinal Fluid	Kaleta M, Hényková E, Menšíková K, Friedecký D, Kvasnička A, Klíčová K, Koníčková D, Strnad M, Kaňovský P, Novák O.	ACS Chem Neurosci. 2024 Feb 7;15(3):582-592. doi: 10.1021/acschemneuro.3c00611. Epub 2024 Jan 9.	Kaleta M	ACS Chem Neurosci	2024	2024-01-09	PMC10853934		10.1021/acschemneuro.3c00611	Mass spectrometry	Too few analytes
32333592	Fluid Biomarkers and APOE Status of Early Onset Alzheimer's Disease Variants: A Systematic Review and Meta-Analysis	Kaur G, Poljak A, Braidy N, Crawford JD, Lo J, Sachdev PS.	J Alzheimers Dis. 2020;75(3):827-843. doi: 10.3233/JAD-200052.	Kaur G	J Alzheimers Dis	2020	2020-04-26			10.3233/JAD-200052	Mass spectrometry	Review
26769253	Altered Levels of Visinin-Like Protein 1 Correspond to Regional Neuronal Loss in Alzheimer Disease and Frontotemporal Lobar Degeneration	Kirkwood CM, MacDonald ML, Schempf TA, Vatsavayi AV, Ikonomovic MD, Koppel JL, Ding Y, Sun M, Kofler JK, Lopez OL, Yates NA, Sweet RA.	J Neuropathol Exp Neurol. 2016 Feb;75(2):175-82. doi: 10.1093/jnen/nlv018.	Kirkwood CM	J Neuropathol Exp Neurol	2016	2016-01-16	PMC5943680		10.1093/jnen/nlv018	Mass spectrometry	Too few analytes
24625802	Qualification of a surrogate matrix-based absolute quantification method for amyloid-β₄₂ in human cerebrospinal fluid using 2D UPLC-tandem mass spectrometry	Korecka M, Waligorska T, Figurski M, Toledo JB, Arnold SE, Grossman M, Trojanowski JQ, Shaw LM.	J Alzheimers Dis. 2014;41(2):441-51. doi: 10.3233/JAD-132489.	Korecka M	J Alzheimers Dis	2014	2014-03-15	PMC4159707	NIHMS623293	10.3233/JAD-132489	Mass spectrometry	Too few analytes
32087019	Analytical and Clinical Performance of Amyloid-Beta Peptides Measurements in CSF of ADNIGO/2 Participants by an LC-MS/MS Reference Method	Korecka M, Figurski MJ, Landau SM, Brylska M, Alexander J, Blennow K, Zetterberg H, Jagust WJ, Trojanowski JQ, Shaw LM; Alzheimer’s Disease Neuroimaging Initiative.	Clin Chem. 2020 Apr 1;66(4):587-597. doi: 10.1093/clinchem/hvaa012.	Korecka M	Clin Chem	2020	2020-02-23	PMC7108496		10.1093/clinchem/hvaa012	Mass spectrometry	Too few analytes
27216941	CSF Aβ(1-42) - an excellent but complicated Alzheimer's biomarker - a route to standardisation	Kuhlmann J, Andreasson U, Pannee J, Bjerke M, Portelius E, Leinenbach A, Bittner T, Korecka M, Jenkins RG, Vanderstichele H, Stoops E, Lewczuk P, Shaw LM, Zegers I, Schimmel H, Zetterberg H, Blennow K; IFCC Working Group on Standardization of CSF proteins (WG-CSF).	Clin Chim Acta. 2017 Apr;467:27-33. doi: 10.1016/j.cca.2016.05.014. Epub 2016 May 20.	Kuhlmann J	Clin Chim Acta	2017	2016-05-25			10.1016/j.cca.2016.05.014	Mass spectrometry	Too few analytes
33910450	Development of molecular tools for diagnosis of Alzheimer's disease that are based on detection of amyloidogenic proteins	Kulichikhin KY, Fedotov SA, Rubel MS, Zalutskaya NM, Zobnina AE, Malikova OA, Neznanov NG, Chernoff YO, Rubel AA.	Prion. 2021 Dec;15(1):56-69. doi: 10.1080/19336896.2021.1917289.	Kulichikhin KY	Prion	2021	2021-04-29	PMC8096329		10.1080/19336896.2021.1917289	Mass spectrometry	Review
25533203	Cerebrospinal fluid levels of the synaptic protein neurogranin correlates with cognitive decline in prodromal Alzheimer's disease	Kvartsberg H, Duits FH, Ingelsson M, Andreasen N, Öhrfelt A, Andersson K, Brinkmalm G, Lannfelt L, Minthon L, Hansson O, Andreasson U, Teunissen CE, Scheltens P, Van der Flier WM, Zetterberg H, Portelius E, Blennow K.	Alzheimers Dement. 2015 Oct;11(10):1180-90. doi: 10.1016/j.jalz.2014.10.009. Epub 2014 Dec 19.	Kvartsberg H	Alzheimers Dement	2015	2014-12-24			10.1016/j.jalz.2014.10.009	Mass spectrometry	Too few analytes
30244311	The intact postsynaptic protein neurogranin is reduced in brain tissue from patients with familial and sporadic Alzheimer's disease	Kvartsberg H, Lashley T, Murray CE, Brinkmalm G, Cullen NC, Höglund K, Zetterberg H, Blennow K, Portelius E.	Acta Neuropathol. 2019 Jan;137(1):89-102. doi: 10.1007/s00401-018-1910-3. Epub 2018 Sep 22.	Kvartsberg H	Acta Neuropathol	2019	2018-09-24	PMC6338696		10.1007/s00401-018-1910-3	Mass spectrometry	Too few analytes
34725927	P-tau235: a novel biomarker for staging preclinical Alzheimer's disease	Lantero-Rodriguez J, Snellman A, Benedet AL, Milà-Alomà M, Camporesi E, Montoliu-Gaya L, Ashton NJ, Vrillon A, Karikari TK, Gispert JD, Salvadó G, Shekari M, Toomey CE, Lashley TL, Zetterberg H, Suárez-Calvet M, Brinkmalm G, Rosa Neto P, Blennow K.	EMBO Mol Med. 2021 Dec 7;13(12):e15098. doi: 10.15252/emmm.202115098. Epub 2021 Nov 2.	Lantero-Rodriguez J	EMBO Mol Med	2021	2021-11-02	PMC8649868		10.15252/emmm.202115098	Mass spectrometry	Too few analytes
31820696	Neurofilament Proteins as Prognostic Biomarkers in Neurological Disorders	Lee Y, Lee BH, Yip W, Chou P, Yip BS.	Curr Pharm Des. 2020;25(43):4560-4569. doi: 10.2174/1381612825666191210154535.	Lee Y	Curr Pharm Des	2020	2019-12-11			10.2174/1381612825666191210154535	Mass spectrometry	Review
26411513	Stable Isotope Labeling by Amino acid in Vivo (SILAV): a new method to explore protein metabolism	Lehmann S, Vialaret J, Combe GG, Bauchet L, Hanon O, Girard M, Gabelle A, Hirtz C.	Rapid Commun Mass Spectrom. 2015 Oct 30;29(20):1917-25. doi: 10.1002/rcm.7289.	Lehmann S	Rapid Commun Mass Spectrom	2015	2015-09-29			10.1002/rcm.7289	Mass spectrometry	Methodology
33008460	Cerebrospinal fluid A beta 1-40 peptides increase in Alzheimer's disease and are highly correlated with phospho-tau in control individuals	Lehmann S, Dumurgier J, Ayrignac X, Marelli C, Alcolea D, Ormaechea JF, Thouvenot E, Delaby C, Hirtz C, Vialaret J, Ginestet N, Bouaziz-Amar E, Laplanche JL, Labauge P, Paquet C, Lleo A, Gabelle A; Alzheimer’s Disease Neuroimaging Initiative (ADNI).	Alzheimers Res Ther. 2020 Oct 2;12(1):123. doi: 10.1186/s13195-020-00696-1.	Lehmann S	Alzheimers Res Ther	2020	2020-10-03	PMC7532565		10.1186/s13195-020-00696-1	Mass spectrometry	Too few analytes
24842955	Mass spectrometry-based candidate reference measurement procedure for quantification of amyloid-β in cerebrospinal fluid	Leinenbach A, Pannee J, Dülffer T, Huber A, Bittner T, Andreasson U, Gobom J, Zetterberg H, Kobold U, Portelius E, Blennow K; IFCC Scientific Division Working Group on CSF proteins.	Clin Chem. 2014 Jul;60(7):987-94. doi: 10.1373/clinchem.2013.220392. Epub 2014 May 19.	Leinenbach A	Clin Chem	2014	2014-05-21			10.1373/clinchem.2013.220392	Mass spectrometry	Too few analytes
36324176	Apolipoprotein E imbalance in the cerebrospinal fluid of Alzheimer's disease patients	Lennol MP, Sánchez-Domínguez I, Cuchillo-Ibañez I, Camporesi E, Brinkmalm G, Alcolea D, Fortea J, Lleó A, Soria G, Aguado F, Zetterberg H, Blennow K, Sáez-Valero J.	Alzheimers Res Ther. 2022 Nov 2;14(1):161. doi: 10.1186/s13195-022-01108-2.	Lennol MP	Alzheimers Res Ther	2022	2022-11-03	PMC9628034		10.1186/s13195-022-01108-2	Mass spectrometry	Too few analytes
27401520	Pittsburgh compound B imaging and cerebrospinal fluid amyloid-β in a multicentre European memory clinic study	Leuzy A, Chiotis K, Hasselbalch SG, Rinne JO, de Mendonça A, Otto M, Lleó A, Castelo-Branco M, Santana I, Johansson J, Anderl-Straub S, von Arnim CA, Beer A, Blesa R, Fortea J, Herukka SK, Portelius E, Pannee J, Zetterberg H, Blennow K, Nordberg A.	Brain. 2016 Sep;139(Pt 9):2540-53. doi: 10.1093/brain/aww160. Epub 2016 Jul 7.	Leuzy A	Brain	2016	2016-07-13	PMC4995359		10.1093/brain/aww160	Mass spectrometry	Methodology
32089828	Putative autoantibodies in the cerebrospinal fluid of Alzheimer's disease patients	Lim B, Tsolaki M, Batruch I, Anastasiou A, Frontistis A, Prassas I, Diamandis EP.	F1000Res. 2019 Nov 11;8:1900. doi: 10.12688/f1000research.21140.1. eCollection 2019.	Lim B	F1000Res	2019	2020-02-25	PMC7008601		10.12688/f1000research.21140.1	Mass spectrometry	Too little samples
33241314	Alzheimer Disease Pathogenesis: The Role of Autoimmunity	Lim B, Prassas I, Diamandis EP.	J Appl Lab Med. 2021 Apr 29;6(3):756-764. doi: 10.1093/jalm/jfaa171.	Lim B	J Appl Lab Med	2021	2020-11-26			10.1093/jalm/jfaa171	Mass spectrometry	Review
35099506	Association of BDNF Val66Met With Tau Hyperphosphorylation and Cognition in Dominantly Inherited Alzheimer Disease	Lim YY, Maruff P, Barthélemy NR, Goate A, Hassenstab J, Sato C, Fagan AM, Benzinger TLS, Xiong C, Cruchaga C, Levin J, Farlow MR, Graff-Radford NR, Laske C, Masters CL, Salloway S, Schofield PR, Morris JC, Bateman RJ, McDade E; Dominantly Inherited Alzheimer Network.	JAMA Neurol. 2022 Mar 1;79(3):261-270. doi: 10.1001/jamaneurol.2021.5181.	Lim YY	JAMA Neurol	2022	2022-01-31	PMC8804973		10.1001/jamaneurol.2021.5181	Mass spectrometry	Too few analytes
24806343	Biomarkers in Alzheimer's disease analysis by mass spectrometry-based proteomics	Liu Y, Qing H, Deng Y.	Int J Mol Sci. 2014 May 6;15(5):7865-82. doi: 10.3390/ijms15057865.	Liu Y	Int J Mol Sci	2014	2014-05-09	PMC4057708		10.3390/ijms15057865	Mass spectrometry	Review
28453489	Changes of Cerebrospinal Fluid Peptides due to Tauopathy	Majerova P, Barath P, Michalicova A, Katina S, Novak M, Kovac A.	J Alzheimers Dis. 2017;58(2):507-520. doi: 10.3233/JAD-170110.	Majerova P	J Alzheimers Dis	2017	2017-04-29			10.3233/JAD-170110	Mass spectrometry	Wrong organism
34530925	MFG-E8 (LACTADHERIN): a novel marker associated with cerebral amyloid angiopathy	Marazuela P, Solé M, Bonaterra-Pastra A, Pizarro J, Camacho J, Martínez-Sáez E, Kuiperij HB, Verbeek MM, de Kort AM, Schreuder FHBM, Klijn CJM, Castillo-Ribelles L, Pancorbo O, Rodríguez-Luna D, Pujadas F, Delgado P, Hernández-Guillamon M.	Acta Neuropathol Commun. 2021 Sep 16;9(1):154. doi: 10.1186/s40478-021-01257-9.	Marazuela P	Acta Neuropathol Commun	2021	2021-09-17	PMC8444498		10.1186/s40478-021-01257-9	Mass spectrometry	Wrong disease
24566260	Quantification of tau in cerebrospinal fluid by immunoaffinity enrichment and tandem mass spectrometry	McAvoy T, Lassman ME, Spellman DS, Ke Z, Howell BJ, Wong O, Zhu L, Tanen M, Struyk A, Laterza OF.	Clin Chem. 2014 Apr;60(4):683-9. doi: 10.1373/clinchem.2013.216515. Epub 2014 Feb 24.	McAvoy T	Clin Chem	2014	2014-02-26			10.1373/clinchem.2013.216515	Mass spectrometry	Too few analytes
27911319	Autotaxin is Related to Metabolic Dysfunction and Predicts Alzheimer's Disease Outcomes	McLimans KE, Willette AA; Alzheimer’s Disease Neuroimaging Initiative.	J Alzheimers Dis. 2017;56(1):403-413. doi: 10.3233/JAD-160891.	McLimans KE	J Alzheimers Dis	2017	2016-12-03	PMC5654316	NIHMS862262	10.3233/JAD-160891	Mass spectrometry	Too few analytes
31432422	Untargeted Metabolomics Relative Quantification by SWATH Mass Spectrometry Applied to Cerebrospinal Fluid	Mendes VM, Coelho M, Manadas B.	Methods Mol Biol. 2019;2044:321-336. doi: 10.1007/978-1-4939-9706-0_20.	Mendes VM	Methods Mol Biol	2019	2019-08-22			10.1007/978-1-4939-9706-0_20	Mass spectrometry	Methodology
36127429	Mitochondrial DNA variation in Alzheimer's disease reveals a unique microprotein called SHMOOSE	Miller B, Kim SJ, Mehta HH, Cao K, Kumagai H, Thumaty N, Leelaprachakul N, Braniff RG, Jiao H, Vaughan J, Diedrich J, Saghatelian A, Arpawong TE, Crimmins EM, Ertekin-Taner N, Tubi MA, Hare ET, Braskie MN, Décarie-Spain L, Kanoski SE, Grodstein F, Bennett DA, Zhao L, Toga AW, Wan J, Yen K, Cohen P; Alzheimer’s Disease Neuroimaging Initiative*.	Mol Psychiatry. 2023 Apr;28(4):1813-1826. doi: 10.1038/s41380-022-01769-3. Epub 2022 Sep 21.	Miller B	Mol Psychiatry	2023	2022-09-20	PMC10027624	NIHMS1838127	10.1038/s41380-022-01769-3	Mass spectrometry	Methodology
33337373	Brevican and Neurocan Peptides as Potential Cerebrospinal Fluid Biomarkers for Differentiation Between Vascular Dementia and Alzheimer's Disease	Minta K, Brinkmalm G, Portelius E, Johansson P, Svensson J, Kettunen P, Wallin A, Zetterberg H, Blennow K, Andreasson U.	J Alzheimers Dis. 2021;79(2):729-741. doi: 10.3233/JAD-201039.	Minta K	J Alzheimers Dis	2021	2020-12-18			10.3233/JAD-201039	Mass spectrometry	Too few analytes
33985551	Lumbar and ventricular CSF concentrations of extracellular matrix proteins before and after shunt surgery in idiopathic normal pressure hydrocephalus	Minta K, Jeppsson A, Brinkmalm G, Portelius E, Zetterberg H, Blennow K, Tullberg M, Andreasson U.	Fluids Barriers CNS. 2021 May 13;18(1):23. doi: 10.1186/s12987-021-00256-1.	Minta K	Fluids Barriers CNS	2021	2021-05-14	PMC8120927		10.1186/s12987-021-00256-1	Mass spectrometry	Wrong disease
32054532	Quantification of total apolipoprotein E and its isoforms in cerebrospinal fluid from patients with neurodegenerative diseases	Minta K, Brinkmalm G, Janelidze S, Sjödin S, Portelius E, Stomrud E, Zetterberg H, Blennow K, Hansson O, Andreasson U.	Alzheimers Res Ther. 2020 Feb 13;12(1):19. doi: 10.1186/s13195-020-00585-7.	Minta K	Alzheimers Res Ther	2020	2020-02-15	PMC7020540		10.1186/s13195-020-00585-7	Mass spectrometry	Too few analytes
28103595	Identification of Small Peptides in Human Cerebrospinal Fluid upon Amyloid-β Degradation	Mizuta N, Yanagida K, Kodama T, Tomonaga T, Takami M, Oyama H, Kudo T, Ikeda M, Takeda M, Tagami S, Okochi M.	Neurodegener Dis. 2017;17(2-3):103-109. doi: 10.1159/000453358. Epub 2017 Jan 20.	Mizuta N	Neurodegener Dis	2017	2017-01-20			10.1159/000453358	Mass spectrometry	Too few analytes
30125936	Antibody-based methods for the measurement of α-synuclein concentration in human cerebrospinal fluid - method comparison and round robin study	Mollenhauer B, Bowman FD, Drake D, Duong J, Blennow K, El-Agnaf O, Shaw LM, Masucci J, Taylor P, Umek RM, Dunty JM, Smith CL, Stoops E, Vanderstichele H, Schmid AW, Moniatte M, Zhang J, Kruse N, Lashuel HA, Teunissen C, Schubert T, Dave KD, Hutten SJ, Zetterberg H.	J Neurochem. 2019 Apr;149(1):126-138. doi: 10.1111/jnc.14569. Epub 2018 Nov 13.	Mollenhauer B	J Neurochem	2019	2018-08-21	PMC6587944		10.1111/jnc.14569	Mass spectrometry	Too few analytes
34420976	A Cystatin C Cleavage ELISA Assay as a Quality Control Tool for Determining Sub-Optimal Storage Conditions of Cerebrospinal Fluid Samples in Alzheimer's Disease Research	Mommaerts K, Willemse EAJ, Marchese M, Larue C, van der Flier WM, Betsou F, Teunissen CE.	J Alzheimers Dis. 2021;83(3):1367-1377. doi: 10.3233/JAD-210741.	Mommaerts K	J Alzheimers Dis	2021	2021-08-23	PMC8673510		10.3233/JAD-210741	Mass spectrometry	Methodology
25795148	Proteomics applications in prion biology and structure	Moore RA, Faris R, Priola SA.	Expert Rev Proteomics. 2015 Apr;12(2):171-84. doi: 10.1586/14789450.2015.1019481.	Moore RA	Expert Rev Proteomics	2015	2015-03-22			10.1586/14789450.2015.1019481	Mass spectrometry	Review
33637132	Ecto-GPR37: a potential biomarker for Parkinson's disease	Morató X, Garcia-Esparcia P, Argerich J, Llorens F, Zerr I, Paslawski W, Borràs E, Sabidó E, Petäjä-Repo UE, Fernández-Dueñas V, Ferrer I, Svenningsson P, Ciruela F.	Transl Neurodegener. 2021 Feb 26;10(1):8. doi: 10.1186/s40035-021-00232-7.	Morató X	Transl Neurodegener	2021	2021-02-27	PMC7908677		10.1186/s40035-021-00232-7	Mass spectrometry	Wrong disease
29852382	Widely targeted metabolomics of Alzheimer's disease postmortem cerebrospinal fluid based on 9-fluorenylmethyl chloroformate derivatized ultra-high performance liquid chromatography tandem mass spectrometry	Muguruma Y, Tsutsui H, Noda T, Akatsu H, Inoue K.	J Chromatogr B Analyt Technol Biomed Life Sci. 2018 Aug 1;1091:53-66. doi: 10.1016/j.jchromb.2018.05.031. Epub 2018 May 23.	Muguruma Y	J Chromatogr B Analyt Technol Biomed Life Sci	2018	2018-06-01			10.1016/j.jchromb.2018.05.031	Mass spectrometry	Not proteins
31656052	Comprehensive quantification of purine and pyrimidine metabolism in Alzheimer's disease postmortem cerebrospinal fluid by LC-MS/MS with metal-free column	Muguruma Y, Tsutsui H, Akatsu H, Inoue K.	Biomed Chromatogr. 2020 Feb;34(2):e4722. doi: 10.1002/bmc.4722. Epub 2020 Jan 7.	Muguruma Y	Biomed Chromatogr	2020	2019-10-28			10.1002/bmc.4722	Mass spectrometry	Not proteins
36752121	Four-dimensional proteomics analysis of human cerebrospinal fluid with trapped ion mobility spectrometry using PASEF	Mun DG, Budhraja R, Bhat FA, Zenka RM, Johnson KL, Moghekar A, Pandey A.	Proteomics. 2023 May;23(10):e2200507. doi: 10.1002/pmic.202200507. Epub 2023 Feb 19.	Mun DG	Proteomics	2023	2023-02-08			10.1002/pmic.202200507	Mass spectrometry	Methodology
35806335	Peptidomic Approaches and Observations in Neurodegenerative Diseases	Muqaku B, Oeckl P.	Int J Mol Sci. 2022 Jun 30;23(13):7332. doi: 10.3390/ijms23137332.	Muqaku B	Int J Mol Sci	2022	2022-07-09	PMC9266836		10.3390/ijms23137332	Mass spectrometry	Review
32035230	Assessment of separation methods for extracellular vesicles from human and mouse brain tissues and human cerebrospinal fluids	Muraoka S, Lin W, Chen M, Hersh SW, Emili A, Xia W, Ikezu T.	Methods. 2020 May 1;177:35-49. doi: 10.1016/j.ymeth.2020.02.002. Epub 2020 Feb 5.	Muraoka S	Methods	2020	2020-02-09	PMC7667497	NIHMS1562580	10.1016/j.ymeth.2020.02.002	Mass spectrometry	Methodology
33249594	Molecular forms of neurogranin in cerebrospinal fluid	Nazir FH, Camporesi E, Brinkmalm G, Lashley T, Toomey CE, Kvartsberg H, Zetterberg H, Blennow K, Becker B.	J Neurochem. 2021 May;157(3):816-833. doi: 10.1111/jnc.15252. Epub 2020 Dec 17.	Nazir FH	J Neurochem	2021	2020-11-29	PMC8378242		10.1111/jnc.15252	Mass spectrometry	Too few analytes
36504237	Cerebrospinal Fluid Biomarkers of Synaptic Dysfunction are Altered in Parkinson's Disease and Related Disorders	Nilsson J, Constantinescu J, Nellgård B, Jakobsson P, Brum WS, Gobom J, Forsgren L, Dalla K, Constantinescu R, Zetterberg H, Hansson O, Blennow K, Bäckström D, Brinkmalm A.	Mov Disord. 2023 Feb;38(2):267-277. doi: 10.1002/mds.29287. Epub 2022 Dec 12.	Nilsson J	Mov Disord	2023	2022-12-12			10.1002/mds.29287	Mass spectrometry	Wrong disease
30940835	Synthetic standard aided quantification and structural characterization of amyloid-beta glycopeptides enriched from cerebrospinal fluid of Alzheimer's disease patients	Nilsson J, Brinkmalm G, Ramadan S, Gilborne L, Noborn F, Blennow K, Wallin A, Svensson J, Abo-Riya MA, Huang X, Larson G.	Sci Rep. 2019 Apr 2;9(1):5522. doi: 10.1038/s41598-019-41897-5.	Nilsson J	Sci Rep	2019	2019-04-04	PMC6445081		10.1038/s41598-019-41897-5	Mass spectrometry	Too few analytes
34366353	Serum Daytime Melatonin Levels Reflect Cerebrospinal Fluid Melatonin Levels in Alzheimer's Disease but Are Not Correlated with Cognitive Decline	Nous A, Wittens MMJ, Vermeiren Y, De Deyn PP, Van Broeckhoven C, Nagels G, Smolders I, Engelborghs S.	J Alzheimers Dis. 2021;83(2):693-704. doi: 10.3233/JAD-210562.	Nous A	J Alzheimers Dis	2021	2021-08-09	PMC8543270		10.3233/JAD-210562	Mass spectrometry	Methodology
30852817	Analyzing Cerebrospinal Fluid Proteomes to Characterize Central Nervous System Disorders: A Highly Automated Mass Spectrometry-Based Pipeline for Biomarker Discovery	Núñez Galindo A, Macron C, Cominetti O, Dayon L.	Methods Mol Biol. 2019;1959:89-112. doi: 10.1007/978-1-4939-9164-8_6.	Núñez Galindo A	Methods Mol Biol	2019	2019-03-11			10.1007/978-1-4939-9164-8_6	Mass spectrometry	Methodology
32111242	Perspectives in fluid biomarkers in neurodegeneration from the 2019 biomarkers in neurodegenerative diseases course-a joint PhD student course at University College London and University of Gothenburg	Obrocki P, Khatun A, Ness D, Senkevich K, Hanrieder J, Capraro F, Mattsson N, Andreasson U, Portelius E, Ashton NJ, Blennow K, Schöll M, Paterson RW, Schott JM, Zetterberg H.	Alzheimers Res Ther. 2020 Feb 28;12(1):20. doi: 10.1186/s13195-020-00586-6.	Obrocki P	Alzheimers Res Ther	2020	2020-03-01	PMC7049194		10.1186/s13195-020-00586-6	Mass spectrometry	Review
25091646	Intact protein analysis of ubiquitin in cerebrospinal fluid by multiple reaction monitoring reveals differences in Alzheimer's disease and frontotemporal lobar degeneration	Oeckl P, Steinacker P, von Arnim CA, Straub S, Nagl M, Feneberg E, Weishaupt JH, Ludolph AC, Otto M.	J Proteome Res. 2014 Nov 7;13(11):4518-25. doi: 10.1021/pr5006058. Epub 2014 Aug 13.	Oeckl P	J Proteome Res	2014	2014-08-06			10.1021/pr5006058	Mass spectrometry	Too few analytes
27507836	Alpha-, Beta-, and Gamma-synuclein Quantification in Cerebrospinal Fluid by Multiple Reaction Monitoring Reveals Increased Concentrations in Alzheimer's and Creutzfeldt-Jakob Disease but No Alteration in Synucleinopathies	Oeckl P, Metzger F, Nagl M, von Arnim CA, Halbgebauer S, Steinacker P, Ludolph AC, Otto M.	Mol Cell Proteomics. 2016 Oct;15(10):3126-3138. doi: 10.1074/mcp.M116.059915. Epub 2016 Aug 9.	Oeckl P	Mol Cell Proteomics	2016	2016-08-11	PMC5054339		10.1074/mcp.M116.059915	Mass spectrometry	Too few analytes
32101007	Targeted Mass Spectrometry Suggests Beta-Synuclein as Synaptic Blood Marker in Alzheimer's Disease	Oeckl P, Halbgebauer S, Anderl-Straub S, von Arnim CAF, Diehl-Schmid J, Froelich L, Grimmer T, Hausner L, Denk J, Jahn H, Steinacker P, Weishaupt JH, Ludolph AC, Otto M.	J Proteome Res. 2020 Mar 6;19(3):1310-1318. doi: 10.1021/acs.jproteome.9b00824. Epub 2020 Feb 26.	Oeckl P	J Proteome Res	2020	2020-02-27			10.1021/acs.jproteome.9b00824	Mass spectrometry	Wrong fluid
27716408	The pre-synaptic vesicle protein synaptotagmin is a novel biomarker for Alzheimer's disease	Öhrfelt A, Brinkmalm A, Dumurgier J, Brinkmalm G, Hansson O, Zetterberg H, Bouaziz-Amar E, Hugon J, Paquet C, Blennow K.	Alzheimers Res Ther. 2016 Oct 3;8(1):41. doi: 10.1186/s13195-016-0208-8.	Öhrfelt A	Alzheimers Res Ther	2016	2016-10-08	PMC5048479		10.1186/s13195-016-0208-8	Mass spectrometry	Too few analytes
33785790	Cuprizone and EAE mouse frontal cortex proteomics revealed proteins altered in multiple sclerosis	Oveland E, Ahmad I, Lereim RR, Kroksveen AC, Barsnes H, Guldbrandsen A, Myhr KM, Bø L, Berven FS, Wergeland S.	Sci Rep. 2021 Mar 30;11(1):7174. doi: 10.1038/s41598-021-86191-5.	Oveland E	Sci Rep	2021	2021-03-31	PMC8010076		10.1038/s41598-021-86191-5	Mass spectrometry	Wrong disease
34380771	The Uppsala APP deletion causes early onset autosomal dominant Alzheimer's disease by altering APP processing and increasing amyloid β fibril formation	Pagnon de la Vega M, Giedraitis V, Michno W, Kilander L, Güner G, Zielinski M, Löwenmark M, Brundin R, Danfors T, Söderberg L, Alafuzoff I, Nilsson LNG, Erlandsson A, Willbold D, Müller SA, Schröder GF, Hanrieder J, Lichtenthaler SF, Lannfelt L, Sehlin D, Ingelsson M.	Sci Transl Med. 2021 Aug 11;13(606):eabc6184. doi: 10.1126/scitranslmed.abc6184.	Pagnon de la Vega M	Sci Transl Med	2021	2021-08-12			10.1126/scitranslmed.abc6184	Mass spectrometry	Too few analytes
26455811	CSF N-glycoproteomics for early diagnosis in Alzheimer's disease	Palmigiano A, Barone R, Sturiale L, Sanfilippo C, Bua RO, Romeo DA, Messina A, Capuana ML, Maci T, Le Pira F, Zappia M, Garozzo D.	J Proteomics. 2016 Jan 10;131:29-37. doi: 10.1016/j.jprot.2015.10.006. Epub 2015 Oct 9.	Palmigiano A	J Proteomics	2016	2015-10-13			10.1016/j.jprot.2015.10.006	Mass spectrometry	Methodology
26206625	Round robin test on quantification of amyloid-β 1-42 in cerebrospinal fluid by mass spectrometry	Pannee J, Gobom J, Shaw LM, Korecka M, Chambers EE, Lame M, Jenkins R, Mylott W, Carrillo MC, Zegers I, Zetterberg H, Blennow K, Portelius E.	Alzheimers Dement. 2016 Jan;12(1):55-9. doi: 10.1016/j.jalz.2015.06.1890. Epub 2015 Jul 21.	Pannee J	Alzheimers Dement	2016	2015-07-25			10.1016/j.jalz.2015.06.1890	Mass spectrometry	Too few analytes
27579672	Reference measurement procedure for CSF amyloid beta (Aβ)(1-42) and the CSF Aβ(1-42) /Aβ(1-40) ratio - a cross-validation study against amyloid PET	Pannee J, Portelius E, Minthon L, Gobom J, Andreasson U, Zetterberg H, Hansson O, Blennow K.	J Neurochem. 2016 Nov;139(4):651-658. doi: 10.1111/jnc.13838. Epub 2016 Sep 30.	Pannee J	J Neurochem	2016	2016-09-01			10.1111/jnc.13838	Mass spectrometry	Too few analytes
28362391	Absolute Quantification of Aβ1-42 in CSF Using a Mass Spectrometric Reference Measurement Procedure	Pannee J, Blennow K, Zetterberg H, Portelius E.	J Vis Exp. 2017 Mar 21;(121):55386. doi: 10.3791/55386.	Pannee J	J Vis Exp	2017	2017-04-01	PMC5408988		10.3791/55386	Mass spectrometry	Too few analytes
30862889	Cerebrospinal Fluid Spermidine, Glutamine and Putrescine Predict Postoperative Delirium Following Elective Orthopaedic Surgery	Pan X, Cunningham EL, Passmore AP, McGuinness B, McAuley DF, Beverland D, O'Brien S, Mawhinney T, Schott JM, Zetterberg H, Green BD.	Sci Rep. 2019 Mar 12;9(1):4191. doi: 10.1038/s41598-019-40544-3.	Pan X	Sci Rep	2019	2019-03-14	PMC6414730		10.1038/s41598-019-40544-3	Mass spectrometry	Methodology
24629185	Role of proteomics in biomarker discovery: prognosis and diagnosis of neuropsychiatric disorders	Patel S.	Adv Protein Chem Struct Biol. 2014;94:39-75. doi: 10.1016/B978-0-12-800168-4.00003-2.	Patel S	Adv Protein Chem Struct Biol	2014	2014-03-18			10.1016/B978-0-12-800168-4.00003-2	Mass spectrometry	Review
31578419	New screening approach for Alzheimer's disease risk assessment from urine lipid peroxidation compounds	Peña-Bautista C, Vigor C, Galano JM, Oger C, Durand T, Ferrer I, Cuevas A, López-Cuevas R, Baquero M, López-Nogueroles M, Vento M, Hervás-Marín D, García-Blanco A, Cháfer-Pericás C.	Sci Rep. 2019 Oct 2;9(1):14244. doi: 10.1038/s41598-019-50837-2.	Peña-Bautista C	Sci Rep	2019	2019-10-04	PMC6775072		10.1038/s41598-019-50837-2	Mass spectrometry	Methodology
37775827	A microglial activity state biomarker panel differentiates FTD-granulin and Alzheimer's disease patients from controls	Pesämaa I, Müller SA, Robinson S, Darcher A, Paquet D, Zetterberg H, Lichtenthaler SF, Haass C.	Mol Neurodegener. 2023 Sep 29;18(1):70. doi: 10.1186/s13024-023-00657-w.	Pesämaa I	Mol Neurodegener	2023	2023-09-29	PMC10543321		10.1186/s13024-023-00657-w	Mass spectrometry	Wrong organism
25369144	Quantitative proteomics of delirium cerebrospinal fluid	Poljak A, Hill M, Hall RJ, MacLullich AM, Raftery MJ, Tai J, Yan S, Caplan GA.	Transl Psychiatry. 2014 Nov 4;4(11):e477. doi: 10.1038/tp.2014.114.	Poljak A	Transl Psychiatry	2014	2014-11-05	PMC4259987		10.1038/tp.2014.114	Mass spectrometry	Wrong disease
35422204	Neuroproteomics Chip-Based Mass Spectrometry and Other Techniques for Alzheimer's Disease Biomarkers - Update	Pomilio AB, Vitale AA, Lazarowski AJ.	Curr Pharm Des. 2022;28(14):1124-1151. doi: 10.2174/1381612828666220413094918.	Pomilio AB	Curr Pharm Des	2022	2022-04-15			10.2174/1381612828666220413094918	Mass spectrometry	Methodology
24740518	Altered cerebrospinal fluid levels of amyloid β and amyloid precursor-like protein 1 peptides in Down's syndrome	Portelius E, Hölttä M, Soininen H, Bjerke M, Zetterberg H, Westerlund A, Herukka SK, Blennow K, Mattsson N.	Neuromolecular Med. 2014 Jun;16(2):510-6. doi: 10.1007/s12017-014-8302-1. Epub 2014 Apr 18.	Portelius E	Neuromolecular Med	2014	2014-04-18			10.1007/s12017-014-8302-1	Mass spectrometry	Too few analytes
25591542	Brain amyloid-beta fragment signatures in pathological ageing and Alzheimer's disease by hybrid immunoprecipitation mass spectrometry	Portelius E, Lashley T, Westerlund A, Persson R, Fox NC, Blennow K, Revesz T, Zetterberg H.	Neurodegener Dis. 2015;15(1):50-7. doi: 10.1159/000369465. Epub 2015 Jan 13.	Portelius E	Neurodegener Dis	2015	2015-01-17			10.1159/000369465	Mass spectrometry	Too few analytes
28942688	Proteomic studies of cerebrospinal fluid biomarkers of Alzheimer's disease: an update	Portelius E, Brinkmalm G, Pannee J, Zetterberg H, Blennow K, Dahlén R, Brinkmalm A, Gobom J.	Expert Rev Proteomics. 2017 Nov;14(11):1007-1020. doi: 10.1080/14789450.2017.1384697. Epub 2017 Oct 3.	Portelius E	Expert Rev Proteomics	2017	2017-09-26			10.1080/14789450.2017.1384697	Mass spectrometry	Review
28112948	Mass-Spectrometry-Based Method To Quantify in Parallel Tau and Amyloid β 1-42 in CSF for the Diagnosis of Alzheimer's Disease	Pottiez G, Yang L, Stewart T, Song N, Aro P, Galasko DR, Quinn JF, Peskind ER, Shi M, Zhang J.	J Proteome Res. 2017 Mar 3;16(3):1228-1238. doi: 10.1021/acs.jproteome.6b00829. Epub 2017 Feb 7.	Pottiez G	J Proteome Res	2017	2017-01-24	PMC5679294	NIHMS917708	10.1021/acs.jproteome.6b00829	Mass spectrometry	Too few analytes
36912488	Cerebrospinal Fluid and Brain Proteoforms of the Granin Neuropeptide Family in Alzheimer's Disease	Quinn JP, Ethier EC, Novielli A, Malone A, Ramirez CE, Salloum L, Trombetta BA, Kivisäkk P, Bremang M, Selzer S, Fournier M, Das S, Xing Y, Arnold SE, Carlyle BC.	J Am Soc Mass Spectrom. 2023 Apr 5;34(4):649-667. doi: 10.1021/jasms.2c00341. Epub 2023 Mar 13.	Quinn JP	J Am Soc Mass Spectrom	2023	2023-03-13	PMC10080684		10.1021/jasms.2c00341	Mass spectrometry	Too few analytes
30372682	Protofibrillar and Fibrillar Amyloid-β Binding Proteins in Cerebrospinal Fluid	Rahman MM, Westermark GT, Zetterberg H, Härd T, Sandgren M.	J Alzheimers Dis. 2018;66(3):1053-1064. doi: 10.3233/JAD-180596.	Rahman MM	J Alzheimers Dis	2018	2018-10-30			10.3233/JAD-180596	Mass spectrometry	Too few analytes
37806302	Association between Low Vitamin D Status, Serotonin, and Clinico-Biobehavioral Parameters in Alzheimer's Disease	Richter AL, Diepeveen-de Bruin M, Balvers MGJ, De Groot LCPGM, De Deyn PP, Engelborghs S, Witkamp RF, Vermeiren Y.	Dement Geriatr Cogn Disord. 2023;52(5-6):318-326. doi: 10.1159/000534492. Epub 2023 Oct 6.	Richter AL	Dement Geriatr Cogn Disord	2023	2023-10-08	PMC10911141		10.1159/000534492	Mass spectrometry	Not proteins
26452689	Isobaric Quantification of Cerebrospinal Fluid Amyloid-β Peptides in Alzheimer's Disease: C-Terminal Truncation Relates to Early Measures of Neurodegeneration	Rogeberg M, Almdahl IS, Wettergreen M, Nilsson LN, Fladby T.	J Proteome Res. 2015 Nov 6;14(11):4834-43. doi: 10.1021/acs.jproteome.5b00668. Epub 2015 Oct 16.	Rogeberg M	J Proteome Res	2015	2015-10-11			10.1021/acs.jproteome.5b00668	Mass spectrometry	Too few analytes
36670437	Differential proteomic profile of lumbar and ventricular cerebrospinal fluid	Rostgaard N, Olsen MH, Ottenheijm M, Drici L, Simonsen AH, Plomgaard P, Gredal H, Poulsen HH, Zetterberg H, Blennow K, Hasselbalch SG, MacAulay N, Juhler M.	Fluids Barriers CNS. 2023 Jan 21;20(1):6. doi: 10.1186/s12987-022-00405-0.	Rostgaard N	Fluids Barriers CNS	2023	2023-01-20	PMC9863210		10.1186/s12987-022-00405-0	Mass spectrometry	Wrong disease
27636850	Comprehensive Quantitative Profiling of Tau and Phosphorylated Tau Peptides in Cerebrospinal Fluid by Mass Spectrometry Provides New Biomarker Candidates	Russell CL, Mitra V, Hansson K, Blennow K, Gobom J, Zetterberg H, Hiltunen M, Ward M, Pike I.	J Alzheimers Dis. 2017;55(1):303-313. doi: 10.3233/JAD-160633.	Russell CL	J Alzheimers Dis	2017	2016-09-17			10.3233/JAD-160633	Mass spectrometry	Too few analytes
32302650	Common disbalance in the brain parenchyma of dementias: Phospholipid profile analysis between CADASIL and sporadic Alzheimer's disease	Sabogal-Guáqueta AM, Arias-Londoño JD, Gutierrez-Vargas J, Sepulveda-Falla D, Glatzel M, Villegas-Lanau A, Cardona-Gómez GP.	Biochim Biophys Acta Mol Basis Dis. 2020 Aug 1;1866(8):165797. doi: 10.1016/j.bbadis.2020.165797. Epub 2020 Apr 14.	Sabogal-Guáqueta AM	Biochim Biophys Acta Mol Basis Dis	2020	2020-04-18			10.1016/j.bbadis.2020.165797	Mass spectrometry	Not proteins
29920246	Alzheimer's disease in the omics era	Sancesario GM, Bernardini S.	Clin Biochem. 2018 Sep;59:9-16. doi: 10.1016/j.clinbiochem.2018.06.011. Epub 2018 Jun 18.	Sancesario GM	Clin Biochem	2018	2018-06-20			10.1016/j.clinbiochem.2018.06.011	Mass spectrometry	Review
29566794	Tau Kinetics in Neurons and the Human Central Nervous System	Sato C, Barthélemy NR, Mawuenyega KG, Patterson BW, Gordon BA, Jockel-Balsarotti J, Sullivan M, Crisp MJ, Kasten T, Kirmess KM, Kanaan NM, Yarasheski KE, Baker-Nigh A, Benzinger TLS, Miller TM, Karch CM, Bateman RJ.	Neuron. 2018 Mar 21;97(6):1284-1298.e7. doi: 10.1016/j.neuron.2018.02.015.	Sato C	Neuron	2018	2018-03-24	PMC6137722	NIHMS985441	10.1016/j.neuron.2018.02.015	Mass spectrometry	Too few analytes
34342183	MAPT R406W increases tau T217 phosphorylation in absence of amyloid pathology	Sato C, Mallipeddi N, Ghoshal N, Wright BA, Day GS, Davis AA, Kim AH, Zipfel GJ, Bateman RJ, Gabelle A, Barthélemy NR.	Ann Clin Transl Neurol. 2021 Sep;8(9):1817-1830. doi: 10.1002/acn3.51435. Epub 2021 Aug 2.	Sato C	Ann Clin Transl Neurol	2021	2021-08-03	PMC8419397		10.1002/acn3.51435	Mass spectrometry	Too few analytes
30486870	Preanalytical approaches to improve recovery of amyloid-β peptides from CSF as measured by immunological or mass spectrometry-based assays	Schauer SP, Mylott WR Jr, Yuan M, Jenkins RG, Rodney Mathews W, Honigberg LA, Wildsmith KR.	Alzheimers Res Ther. 2018 Nov 28;10(1):118. doi: 10.1186/s13195-018-0445-0.	Schauer SP	Alzheimers Res Ther	2018	2018-11-30	PMC6264029		10.1186/s13195-018-0445-0	Mass spectrometry	Too few analytes
31889402	Glycan biomarkers for Alzheimer disease correlate with T-tau and P-tau in cerebrospinal fluid in subjective cognitive impairment	Schedin-Weiss S, Gaunitz S, Sui P, Chen Q, Haslam SM, Blennow K, Winblad B, Dell A, Tjernberg LO.	FEBS J. 2020 Aug;287(15):3221-3234. doi: 10.1111/febs.15197. Epub 2020 Jan 14.	Schedin-Weiss S	FEBS J	2020	2020-01-01	PMC7496940		10.1111/febs.15197	Mass spectrometry	Not proteins
33337370	Quantitative Measurement of Cerebrospinal Fluid Amyloid-β Species by Mass Spectrometry	Seino Y, Nakamura T, Harada T, Nakahata N, Kawarabayashi T, Ueda T, Takatama M, Shoji M.	J Alzheimers Dis. 2021;79(2):573-584. doi: 10.3233/JAD-200987.	Seino Y	J Alzheimers Dis	2021	2020-12-18	PMC7902963		10.3233/JAD-200987	Mass spectrometry	Too few analytes
31129181	Method comparison study of the Elecsys® β-Amyloid (1-42) CSF assay versus comparator assays and LC-MS/MS	Shaw LM, Hansson O, Manuilova E, Masters CL, Doecke JD, Li QX, Rutz S, Widmann M, Leinenbach A, Blennow K.	Clin Biochem. 2019 Oct;72:7-14. doi: 10.1016/j.clinbiochem.2019.05.006. Epub 2019 May 23.	Shaw LM	Clin Biochem	2019	2019-05-27			10.1016/j.clinbiochem.2019.05.006	Mass spectrometry	Too few analytes
28992104	A simplified and sensitive method to identify Alzheimer's disease biomarker candidates using patient-derived induced pluripotent stem cells (iPSCs)	Shirotani K, Matsuo K, Ohtsuki S, Masuda T, Asai M, Kutoku Y, Ohsawa Y, Sunada Y, Kondo T, Inoue H, Iwata N.	J Biochem. 2017 Dec 1;162(6):391-394. doi: 10.1093/jb/mvx058.	Shirotani K	J Biochem	2017	2017-10-10			10.1093/jb/mvx058	Mass spectrometry	Methodology
25556233	Cerebrospinal fluid peptides as potential Parkinson disease biomarkers: a staged pipeline for discovery and validation	Shi M, Movius J, Dator R, Aro P, Zhao Y, Pan C, Lin X, Bammler TK, Stewart T, Zabetian CP, Peskind ER, Hu SC, Quinn JF, Galasko DR, Zhang J.	Mol Cell Proteomics. 2015 Mar;14(3):544-55. doi: 10.1074/mcp.M114.040576. Epub 2015 Jan 2.	Shi M	Mol Cell Proteomics	2015	2015-01-04	PMC4349976		10.1074/mcp.M114.040576	Mass spectrometry	Wrong disease
26689589	APLP1 as a cerebrospinal fluid biomarker for γ-secretase modulator treatment	Sjödin S, Andersson KK, Mercken M, Zetterberg H, Borghys H, Blennow K, Portelius E.	Alzheimers Res Ther. 2015 Dec 22;7(1):77. doi: 10.1186/s13195-015-0160-z.	Sjödin S	Alzheimers Res Ther	2015	2015-12-23	PMC4687145		10.1186/s13195-015-0160-z	Mass spectrometry	Wrong organism
28972305	Mass Spectrometric Analysis of Cerebrospinal Fluid Ubiquitin in Alzheimer's Disease and Parkinsonian Disorders	Sjödin S, Hansson O, Öhrfelt A, Brinkmalm G, Zetterberg H, Brinkmalm A, Blennow K.	Proteomics Clin Appl. 2017 Dec;11(11-12):1700100. doi: 10.1002/prca.201700100. Epub 2017 Nov 2.	Sjödin S	Proteomics Clin Appl	2017	2017-10-04	PMC5765402		10.1002/prca.201700100	Mass spectrometry	Wrong disease
31521194	Endo-lysosomal proteins and ubiquitin CSF concentrations in Alzheimer's and Parkinson's disease	Sjödin S, Brinkmalm G, Öhrfelt A, Parnetti L, Paciotti S, Hansson O, Hardy J, Blennow K, Zetterberg H, Brinkmalm A.	Alzheimers Res Ther. 2019 Sep 14;11(1):82. doi: 10.1186/s13195-019-0533-9.	Sjödin S	Alzheimers Res Ther	2019	2019-09-16	PMC6745076		10.1186/s13195-019-0533-9	Mass spectrometry	Too few analytes
37345460	NPTX2 in Cerebrospinal Fluid Predicts the Progression From Normal Cognition to Mild Cognitive Impairment	Soldan A, Oh S, Ryu T, Pettigrew C, Zhu Y, Moghekar A, Xiao MF, Pontone GM, Albert M, Na CH, Worley P.	Ann Neurol. 2023 Oct;94(4):620-631. doi: 10.1002/ana.26725. Epub 2023 Jul 25.	Soldan A	Ann Neurol	2023	2023-06-22	PMC10543570	NIHMS1915064	10.1002/ana.26725	Mass spectrometry	Too few analytes
35367966	An Association Between Saturated Fatty Acid-Containing Phosphatidylcholine in Cerebrospinal Fluid with Tau Phosphorylation	Solomon V, Hafez M, Xian H, Harrington MG, Fonteh A, Yassine HN.	J Alzheimers Dis. 2022;87(2):609-617. doi: 10.3233/JAD-215643.	Solomon V	J Alzheimers Dis	2022	2022-04-03			10.3233/JAD-215643	Mass spectrometry	Not proteins
31250406	Selenoprotein P and its potential role in Alzheimer's disease	Solovyev N.	Hormones (Athens). 2020 Mar;19(1):73-79. doi: 10.1007/s42000-019-00112-w. Epub 2019 Jun 27.	Solovyev N	Hormones (Athens)	2020	2019-06-29			10.1007/s42000-019-00112-w	Mass spectrometry	Too few analytes
38642449	Fiber-in-tube SPME-CapLC-MS/MS method to determine Aβ peptides in cerebrospinal fluid obtained from Alzheimer's patients	Souza ID, Lanças FM, Hallak JEC, Queiroz MEC.	J Chromatogr A. 2024 May 24;1723:464913. doi: 10.1016/j.chroma.2024.464913. Epub 2024 Apr 16.	Souza ID	J Chromatogr A	2024	2024-04-20			10.1016/j.chroma.2024.464913	Mass spectrometry	Too few analytes
36521326	Direct coupling of fiber-in-tube solid-phase microextraction with tandem mass spectrometry to determine amyloid beta peptides as biomarkers for Alzheimer's disease in cerebrospinal fluid samples	Souza ID, Anderson JL, Tumas V, Queiroz MEC.	Talanta. 2023 Mar 1;254:124186. doi: 10.1016/j.talanta.2022.124186. Epub 2022 Dec 9.	Souza ID	Talanta	2023	2022-12-15			10.1016/j.talanta.2022.124186	Mass spectrometry	Methodology
28971756	Hyphenated Mass Spectrometry Techniques in the Diagnosis of Amyloidosis	Spodzieja M, Rodziewicz-Motowidło S, Szymanska A.	Curr Med Chem. 2019;26(1):104-120. doi: 10.2174/0929867324666171003113019.	Spodzieja M	Curr Med Chem	2019	2017-10-04			10.2174/0929867324666171003113019	Mass spectrometry	Methodology
37429081	Anxiety adds the risk of cognitive progression and is associated with axon/synapse degeneration among cognitively unimpaired older adults	Sun L, Li W, Qiu Q, Hu Y, Yang Z, Xiao S; Alzheimer's Disease Neuroimaging Initiative.	EBioMedicine. 2023 Aug;94:104703. doi: 10.1016/j.ebiom.2023.104703. Epub 2023 Jul 8.	Sun L	EBioMedicine	2023	2023-07-10	PMC10435838		10.1016/j.ebiom.2023.104703	Mass spectrometry	Wrong disease
34012516	Characterization of brain-derived extracellular vesicle lipids in Alzheimer's disease	Su H, Rustam YH, Masters CL, Makalic E, McLean CA, Hill AF, Barnham KJ, Reid GE, Vella LJ.	J Extracell Vesicles. 2021 May;10(7):e12089. doi: 10.1002/jev2.12089. Epub 2021 May 11.	Su H	J Extracell Vesicles	2021	2021-05-20	PMC8111496		10.1002/jev2.12089	Mass spectrometry	Not proteins
34092632	Cerebrospinal Fluid Sulfatide Levels Lack Diagnostic Utility in the Subcortical Small Vessel Type of Dementia	Svensson J, Blomqvist M, Kettunen P, Eckerström C, Henricsson M, Jonsson M, Bjerke M, Månsson JE, Wallin A.	J Alzheimers Dis. 2021;82(2):781-790. doi: 10.3233/JAD-201552.	Svensson J	J Alzheimers Dis	2021	2021-06-07			10.3233/JAD-201552	Mass spectrometry	Too few analytes
27444967	Neuronal Pentraxin 2 predicts medial temporal atrophy and memory decline across the Alzheimer's disease spectrum	Swanson A, Willette AA; Alzheimer’s Disease Neuroimaging Initiative.	Brain Behav Immun. 2016 Nov;58:201-208. doi: 10.1016/j.bbi.2016.07.148. Epub 2016 Jul 18.	Swanson A	Brain Behav Immun	2016	2016-07-23	PMC5349324	NIHMS807239	10.1016/j.bbi.2016.07.148	Mass spectrometry	Too few analytes
37917233	Differential patterns of lysosomal dysfunction are seen in the clinicopathological forms of primary progressive aphasia	Swift IJ, Sjödin S, Gobom J, Brinkmalm A, Blennow K, Zetterberg H, Rohrer JD, Sogorb-Esteve A.	J Neurol. 2024 Mar;271(3):1277-1285. doi: 10.1007/s00415-023-12063-9. Epub 2023 Nov 2.	Swift IJ	J Neurol	2024	2023-11-02	PMC10896779		10.1007/s00415-023-12063-9	Mass spectrometry	Wrong disease
24192669	Relative ratio and level of amyloid-β 42 surrogate in cerebrospinal fluid of familial Alzheimer disease patients with presenilin 1 mutations	Tagami S, Okochi M, Yanagida K, Kodama T, Arai T, Kuwano R, Ikeuchi T, Takeda M.	Neurodegener Dis. 2014;13(2-3):166-70. doi: 10.1159/000355258. Epub 2013 Oct 30.	Tagami S	Neurodegener Dis	2014	2013-11-07			10.1159/000355258	Mass spectrometry	Too few analytes
30831026	Isotope Corrected Chiral and Achiral Nontargeted Metabolomics: An Approach for High Accuracy and Precision Metabolomics Based on Derivatization and Its Application to Cerebrospinal Fluid of Patients with Alzheimer's Disease	Takayama T, Mizuno H, Toyo'oka T, Akatsu H, Inoue K, Todoroki K.	Anal Chem. 2019 Apr 2;91(7):4396-4404. doi: 10.1021/acs.analchem.8b04852. Epub 2019 Mar 15.	Takayama T	Anal Chem	2019	2019-03-05			10.1021/acs.analchem.8b04852	Mass spectrometry	Not proteins
38373301	Can Small Molecules Provide Clues on Disease Progression in Cerebrospinal Fluid from Mild Cognitive Impairment and Alzheimer's Disease Patients?	Talavera Andújar B, Mary A, Venegas C, Cheng T, Zaslavsky L, Bolton EE, Heneka MT, Schymanski EL.	Environ Sci Technol. 2024 Mar 5;58(9):4181-4192. doi: 10.1021/acs.est.3c10490. Epub 2024 Feb 19.	Talavera Andújar B	Environ Sci Technol	2024	2024-02-19	PMC10919072		10.1021/acs.est.3c10490	Mass spectrometry	Not proteins
33814423	Cerebrospinal Fluid C18 Ceramide Associates with Markers of Alzheimer's Disease and Inflammation at the Pre- and Early Stages of Dementia	Teitsdottir UD, Halldorsson S, Rolfsson O, Lund SH, Jonsdottir MK, Snaedal J, Petersen PH.	J Alzheimers Dis. 2021;81(1):231-244. doi: 10.3233/JAD-200964.	Teitsdottir UD	J Alzheimers Dis	2021	2021-04-05	PMC8203241		10.3233/JAD-200964	Mass spectrometry	Not proteins
29544527	White paper by the Society for CSF Analysis and Clinical Neurochemistry: Overcoming barriers in biomarker development and clinical translation	Teunissen CE, Otto M, Engelborghs S, Herukka SK, Lehmann S, Lewczuk P, Lleó A, Perret-Liaudet A, Tumani H, Turner MR, Verbeek MM, Wiltfang J, Zetterberg H, Parnetti L, Blennow K.	Alzheimers Res Ther. 2018 Mar 15;10(1):30. doi: 10.1186/s13195-018-0359-x.	Teunissen CE	Alzheimers Res Ther	2018	2018-03-17	PMC5855933		10.1186/s13195-018-0359-x	Mass spectrometry	Review
37557955	Methods to Discover and Validate Biofluid-Based Biomarkers in Neurodegenerative Dementias	Teunissen CE, Kimble L, Bayoumy S, Bolsewig K, Burtscher F, Coppens S, Das S, Gogishvili D, Fernandes Gomes B, Gómez de San José N, Mavrina E, Meda FJ, Mohaupt P, Mravinacová S, Waury K, Wojdała AL, Abeln S, Chiasserini D, Hirtz C, Gaetani L, Vermunt L, Bellomo G, Halbgebauer S, Lehmann S, Månberg A, Nilsson P, Otto M, Vanmechelen E, Verberk IMW, Willemse E, Zetterberg H; MIRIADE consortium.	Mol Cell Proteomics. 2023 Oct;22(10):100629. doi: 10.1016/j.mcpro.2023.100629. Epub 2023 Aug 7.	Teunissen CE	Mol Cell Proteomics	2023	2023-08-09	PMC10594029		10.1016/j.mcpro.2023.100629	Mass spectrometry	Review
38185677	Comparison of immunoassay- with mass spectrometry-derived p-tau quantification for the detection of Alzheimer's disease pathology	Therriault J, Woo MS, Salvadó G, Gobom J, Karikari TK, Janelidze S, Servaes S, Rahmouni N, Tissot C, Ashton NJ, Benedet AL, Montoliu-Gaya L, Macedo AC, Lussier FZ, Stevenson J, Vitali P, Friese MA, Massarweh G, Soucy JP, Pascoal TA, Stomrud E, Palmqvist S, Mattsson-Carlgren N, Gauthier S, Zetterberg H, Hansson O, Blennow K, Rosa-Neto P.	Mol Neurodegener. 2024 Jan 7;19(1):2. doi: 10.1186/s13024-023-00689-2.	Therriault J	Mol Neurodegener	2024	2024-01-07	PMC10773025		10.1186/s13024-023-00689-2	Mass spectrometry	Too few analytes
31220951	Proteomic signatures of neuroinflammation in Alzheimer's disease, multiple sclerosis and ischemic stroke	Thygesen C, Larsen MR, Finsen B.	Expert Rev Proteomics. 2019 Jul;16(7):601-611. doi: 10.1080/14789450.2019.1633919. Epub 2019 Jul 8.	Thygesen C	Expert Rev Proteomics	2019	2019-06-22			10.1080/14789450.2019.1633919	Mass spectrometry	Review
32586895	Dissection of synaptic pathways through the CSF biomarkers for predicting Alzheimer disease	Tible M, Sandelius Å, Höglund K, Brinkmalm A, Cognat E, Dumurgier J, Zetterberg H, Hugon J, Paquet C, Blennow K.	Neurology. 2020 Aug 25;95(8):e953-e961. doi: 10.1212/WNL.0000000000010131. Epub 2020 Jun 25.	Tible M	Neurology	2020	2020-06-27			10.1212/WNL.0000000000010131	Mass spectrometry	Too few analytes
30206302	Particular CSF sphingolipid patterns identify iNPH and AD patients	Torretta E, Arosio B, Barbacini P, Casati M, Capitanio D, Mancuso R, Mari D, Cesari M, Clerici M, Gelfi C.	Sci Rep. 2018 Sep 11;8(1):13639. doi: 10.1038/s41598-018-31756-0.	Torretta E	Sci Rep	2018	2018-09-13	PMC6133966		10.1038/s41598-018-31756-0	Mass spectrometry	Not proteins
34479181	LC-MS/MS assay for the investigation of acetylated Alpha-synuclein in serum from postmortem Alzheimer's disease pathology	Uchida K, Morikawa K, Muguruma Y, Hosokawa M, Tsutsumiuchi K, Kaneda D, Hashizume Y, Akatsu H, Inoue K.	J Chromatogr B Analyt Technol Biomed Life Sci. 2021 Sep 1;1181:122885. doi: 10.1016/j.jchromb.2021.122885. Epub 2021 Aug 28.	Uchida K	J Chromatogr B Analyt Technol Biomed Life Sci	2021	2021-09-03			10.1016/j.jchromb.2021.122885	Mass spectrometry	Too few analytes
25488891	Decreased levels of guanosine 3', 5'-monophosphate (cGMP) in cerebrospinal fluid (CSF) are associated with cognitive decline and amyloid pathology in Alzheimer's disease	Ugarte A, Gil-Bea F, García-Barroso C, Cedazo-Minguez Á, Ramírez MJ, Franco R, García-Osta A, Oyarzabal J, Cuadrado-Tejedor M.	Neuropathol Appl Neurobiol. 2015 Jun;41(4):471-82. doi: 10.1111/nan.12203.	Ugarte A	Neuropathol Appl Neurobiol	2015	2014-12-10			10.1111/nan.12203	Mass spectrometry	Too few analytes
31019994	Novel CSF biomarkers in genetic frontotemporal dementia identified by proteomics	van der Ende EL, Meeter LH, Stingl C, van Rooij JGJ, Stoop MP, Nijholt DAT, Sanchez-Valle R, Graff C, Öijerstedt L, Grossman M, McMillan C, Pijnenburg YAL, Laforce R Jr, Binetti G, Benussi L, Ghidoni R, Luider TM, Seelaar H, van Swieten JC.	Ann Clin Transl Neurol. 2019 Mar 7;6(4):698-707. doi: 10.1002/acn3.745. eCollection 2019 Apr.	van der Ende EL	Ann Clin Transl Neurol	2019	2019-04-26	PMC6469343		10.1002/acn3.745	Mass spectrometry	Wrong disease
32552841	Identification of novel cerebrospinal fluid biomarker candidates for dementia with Lewy bodies: a proteomic approach	van Steenoven I, Koel-Simmelink MJA, Vergouw LJM, Tijms BM, Piersma SR, Pham TV, Bridel C, Ferri GL, Cocco C, Noli B, Worley PF, Xiao MF, Xu D, Oeckl P, Otto M, van der Flier WM, de Jong FJ, Jimenez CR, Lemstra AW, Teunissen CE.	Mol Neurodegener. 2020 Jun 18;15(1):36. doi: 10.1186/s13024-020-00388-2.	van Steenoven I	Mol Neurodegener	2020	2020-06-20	PMC7301448		10.1186/s13024-020-00388-2	Mass spectrometry	Wrong disease
27872486	Alpha-2 macroglobulin in Alzheimer's disease: a marker of neuronal injury through the RCAN1 pathway	Varma VR, Varma S, An Y, Hohman TJ, Seddighi S, Casanova R, Beri A, Dammer EB, Seyfried NT, Pletnikova O, Moghekar A, Wilson MR, Lah JJ, O'Brien RJ, Levey AI, Troncoso JC, Albert MS, Thambisetty M.	Mol Psychiatry. 2017 Jan;22(1):13-23. doi: 10.1038/mp.2016.206. Epub 2016 Nov 22.	Varma VR	Mol Psychiatry	2017	2016-11-23	PMC5726508	NIHMS902262	10.1038/mp.2016.206	Mass spectrometry	Too few analytes
25248508	A platelet protein biochip rapidly detects an Alzheimer's disease-specific phenotype	Veitinger M, Oehler R, Umlauf E, Baumgartner R, Schmidt G, Gerner C, Babeluk R, Attems J, Mitulovic G, Rappold E, Lamont J, Zellner M.	Acta Neuropathol. 2014 Nov;128(5):665-77. doi: 10.1007/s00401-014-1341-8. Epub 2014 Sep 24.	Veitinger M	Acta Neuropathol	2014	2014-09-25	PMC4201753		10.1007/s00401-014-1341-8	Mass spectrometry	Wrong fluid
31553333	Simultaneous quantification of tau and α-synuclein in cerebrospinal fluid by high-resolution mass spectrometry for differentiation of Lewy Body Dementia from Alzheimer's Disease and controls	Viodé A , Epelbaum S , Benyounes I , Verny M , Dubois B , Junot C , Fenaille F , Lamari F , Becher F .	Analyst. 2019 Oct 22;144(21):6342-6351. doi: 10.1039/c9an00751b.	Viodé A	Analyst	2019	2019-09-26			10.1039/c9an00751b	Mass spectrometry	Too few analytes
34608607	Mechanism of Cellular Formation and In Vivo Seeding Effects of Hexameric β-Amyloid Assemblies	Vrancx C, Vadukul DM, Suelves N, Contino S, D'Auria L, Perrin F, van Pesch V, Hanseeuw B, Quinton L, Kienlen-Campard P.	Mol Neurobiol. 2021 Dec;58(12):6647-6669. doi: 10.1007/s12035-021-02567-8. Epub 2021 Oct 4.	Vrancx C	Mol Neurobiol	2021	2021-10-05	PMC8639606		10.1007/s12035-021-02567-8	Mass spectrometry	Methodology
36745855	Structural Proteomic Profiling of Cerebrospinal Fluids to Reveal Novel Conformational Biomarkers for Alzheimer's Disease	Wang B, Zhong X, Fields L, Lu H, Zhu Z, Li L.	J Am Soc Mass Spectrom. 2023 Mar 1;34(3):459-471. doi: 10.1021/jasms.2c00332. Epub 2023 Feb 6.	Wang B	J Am Soc Mass Spectrom	2023	2023-02-06	PMC10276618	NIHMS1904586	10.1021/jasms.2c00332	Mass spectrometry	Methodology
38549029	Profiling Human Cerebrospinal Fluid (CSF) Endogenous Peptidome in Alzheimer's Disease	Wang D, Chen Z, Li L.	Methods Mol Biol. 2024;2758:445-455. doi: 10.1007/978-1-0716-3646-6_24.	Wang D	Methods Mol Biol	2024	2024-03-29			10.1007/978-1-0716-3646-6_24	Mass spectrometry	Methodology
25408207	Peripheral α-defensins 1 and 2 are elevated in Alzheimer's disease	Watt AD, Perez KA, Ang CS, O'Donnell P, Rembach A, Pertile KK, Rumble RL, Trounson BO, Fowler CJ, Faux NG, Masters CL, Villemagne VL, Barnham KJ.	J Alzheimers Dis. 2015;44(4):1131-43. doi: 10.3233/JAD-142286.	Watt AD	J Alzheimers Dis	2015	2014-11-20			10.3233/JAD-142286	Mass spectrometry	Too few analytes
31628138	High-Throughput Mass Spectrometry Assay for Quantifying β-Amyloid 40 and 42 in Cerebrospinal Fluid	Weber DM, Tran D, Goldman SM, Taylor SW, Ginns EI, Lagier RJ, Rissman RA, Brewer JB, Clarke NJ.	Clin Chem. 2019 Dec;65(12):1572-1580. doi: 10.1373/clinchem.2018.300947. Epub 2019 Oct 18.	Weber DM	Clin Chem	2019	2019-10-20			10.1373/clinchem.2018.300947	Mass spectrometry	Too few analytes
36946611	SCRN1: A cerebrospinal fluid biomarker correlating with tau in Alzheimer's disease	Weiner S, Sauer M, Brinkmalm G, Constantinescu J, Constantinescu R, Gomes BF, Becker B, Nellgård B, Dalla K, Galasko D, Zetterberg H, Blennow K, Gobom J.	Alzheimers Dement. 2023 Oct;19(10):4609-4618. doi: 10.1002/alz.13042. Epub 2023 Mar 22.	Weiner S	Alzheimers Dement	2023	2023-03-22			10.1002/alz.13042	Mass spectrometry	Too few analytes
37277809	Novel cerebrospinal fluid biomarkers correlating with shunt responsiveness in patients with idiopathic normal pressure hydrocephalus	Weiner S, Junkkari A, Sauer M, Luikku A, Rauramaa T, Kokkola T, Herukka SK, Blennow K, Zetterberg H, Leinonen V, Gobom J.	Fluids Barriers CNS. 2023 Jun 5;20(1):40. doi: 10.1186/s12987-023-00440-5.	Weiner S	Fluids Barriers CNS	2023	2023-06-05	PMC10243080		10.1186/s12987-023-00440-5	Mass spectrometry	Wrong disease
36124862	Superhydrophilic nanocomposite adsorbents modified via nitrogen-rich phosphonate-functionalized ionic liquid linkers: enhanced phosphopeptide enrichment and phosphoproteome analysis of tau phosphorylation in the hippocampal lysate of Alzheimer's transgenic mice	Xia C, Wang Q, Liang W, Wang B, Feng Q, Zhou C, Xie Y, Yan Y, Zhao L, Jiang B, Cui W, Liang H.	J Mater Chem B. 2022 Oct 12;10(39):7967-7978. doi: 10.1039/d2tb01508k.	Xia C	J Mater Chem B	2022	2022-09-20			10.1039/d2tb01508k	Mass spectrometry	Not proteins
33843226	Simultaneous Detection of Six Isoforms of Tau Protein in Human Cerebrospinal Fluid by Multidimensional Mass Spectrometry-Based Targeted Proteomics	Xu M, Lu M, Zhang W, Jin Q, Chen Y.	J Proteome Res. 2021 May 7;20(5):2299-2307. doi: 10.1021/acs.jproteome.0c00826. Epub 2021 Apr 12.	Xu M	J Proteome Res	2021	2021-04-12			10.1021/acs.jproteome.0c00826	Mass spectrometry	Too few analytes
33634546	Glycoproteins as diagnostic and prognostic biomarkers for neurodegenerative diseases: A glycoproteomic approach	Xu MM, Zhou MT, Li SW, Zhen XC, Yang S.	J Neurosci Res. 2021 May;99(5):1308-1324. doi: 10.1002/jnr.24805. Epub 2021 Feb 26.	Xu MM	J Neurosci Res	2021	2021-02-26			10.1002/jnr.24805	Mass spectrometry	Not proteins
30253669	Mass spectrometry analysis of the diversity of Aβ peptides: difficulties and future perspectives for AD biomarker discovery	Zakharova NV, Bugrova AE, Kononikhin AS, Indeykina MI, Popov IA, Nikolaev EN.	Expert Rev Proteomics. 2018 Oct;15(10):773-775. doi: 10.1080/14789450.2018.1525296. Epub 2018 Sep 26.	Zakharova NV	Expert Rev Proteomics	2018	2018-09-27			10.1080/14789450.2018.1525296	Mass spectrometry	Review
30320578	Early Candidate Urine Biomarkers for Detecting Alzheimer's Disease Before Amyloid-β Plaque Deposition in an APP (swe)/PSEN1dE9 Transgenic Mouse Model	Zhang F, Wei J, Li X, Ma C, Gao Y.	J Alzheimers Dis. 2018;66(2):613-637. doi: 10.3233/JAD-180412.	Zhang F	J Alzheimers Dis	2018	2018-10-16			10.3233/JAD-180412	Mass spectrometry	Wrong organism
30608134	HOTMAQ: A Multiplexed Absolute Quantification Method for Targeted Proteomics	Zhong X, Yu Q, Ma F, Frost DC, Lu L, Chen Z, Zetterberg H, Carlsson C, Okonkwo O, Li L.	Anal Chem. 2019 Feb 5;91(3):2112-2119. doi: 10.1021/acs.analchem.8b04580. Epub 2019 Jan 18.	Zhong X	Anal Chem	2019	2019-01-05	PMC6379083	NIHMS1010911	10.1021/acs.analchem.8b04580	Mass spectrometry	Methodology
32649829	Mass Defect-Based DiLeu Tagging for Multiplexed Data-Independent Acquisition	Zhong X, Frost DC, Yu Q, Li M, Gu TJ, Li L.	Anal Chem. 2020 Aug 18;92(16):11119-11126. doi: 10.1021/acs.analchem.0c01136. Epub 2020 Jul 30.	Zhong X	Anal Chem	2020	2020-07-11	PMC7438256	NIHMS1611907	10.1021/acs.analchem.0c01136	Mass spectrometry	Methodology
30983353	Mass Spectrometry-Based Quantification of Tau in Human Cerebrospinal Fluid Using a Complementary Tryptic Peptide Standard	Zhou M, Duong DM, Johnson ECB, Dai J, Lah JJ, Levey AI, Seyfried NT.	J Proteome Res. 2019 Jun 7;18(6):2422-2432. doi: 10.1021/acs.jproteome.8b00920. Epub 2019 Apr 29.	Zhou M	J Proteome Res	2019	2019-04-16			10.1021/acs.jproteome.8b00920	Mass spectrometry	Too few analytes
24319000	Chemical structure informing statistical hypothesis testing in metabolomics	Zhu H, Luo M.	Bioinformatics. 2014 Feb 15;30(4):514-22. doi: 10.1093/bioinformatics/btt708. Epub 2013 Dec 5.	Zhu H	Bioinformatics	2014	2013-12-10			10.1093/bioinformatics/btt708	Mass spectrometry	Methodology
32218217	CSF Ubiquitin Levels Are Higher in Alzheimer's Disease than in Frontotemporal Dementia and Reflect the Molecular Subtype in Prion Disease	Abu-Rumeileh S, Oeckl P, Baiardi S, Halbgebauer S, Steinacker P, Capellari S, Otto M, Parchi P.	Biomolecules. 2020 Mar 25;10(4):497. doi: 10.3390/biom10040497.	Abu-Rumeileh S	Biomolecules	2020	2020-03-29	PMC7226617		10.3390/biom10040497	Mass spectrometry	Wrong disease
29684683	Brain-related proteins as potential CSF biomarkers of Alzheimer's disease: A targeted mass spectrometry approach	Begcevic I, Brinc D, Brown M, Martinez-Morillo E, Goldhardt O, Grimmer T, Magdolen V, Batruch I, Diamandis EP.	J Proteomics. 2018 Jun 30;182:12-20. doi: 10.1016/j.jprot.2018.04.027. Epub 2018 Apr 22.	Begcevic I	J Proteomics	2018	2018-04-24			10.1016/j.jprot.2018.04.027	Mass spectrometry	Too few analytes
30191060	Neuronal pentraxin receptor-1 is a new cerebrospinal fluid biomarker of Alzheimer's disease progression	Begcevic I, Tsolaki M, Brinc D, Brown M, Martinez-Morillo E, Lazarou I, Kozori M, Tagaraki F, Nenopoulou S, Gkioka M, Lazarou E, Lim B, Batruch I, Diamandis EP.	F1000Res. 2018 Jul 5;7:1012. doi: 10.12688/f1000research.15095.1. eCollection 2018.	Begcevic I	F1000Res	2018	2018-09-08	PMC6081984		10.12688/f1000research.15095.1	Mass spectrometry	Too few analytes
33337362	APOE4 Copy Number-Dependent Proteomic Changes in the Cerebrospinal Fluid	Berger M, Cooter M, Roesler AS, Chung S, Park J, Modliszewski JL, VanDusen KW, Thompson JW, Moseley A, Devinney MJ, Smani S, Hall A, Cai V, Browndyke JN, Lutz MW, Corcoran DL; and Alzheimer’s Disease Neuroimaging Initiative.	J Alzheimers Dis. 2021;79(2):511-530. doi: 10.3233/JAD-200747.	Berger M	J Alzheimers Dis	2021	2020-12-18	PMC7902966	NIHMS1673353	10.3233/JAD-200747	Mass spectrometry	Too few analytes
29028155	A Parallel Reaction Monitoring Mass Spectrometric Method for Analysis of Potential CSF Biomarkers for Alzheimer's Disease	Brinkmalm G, Sjödin S, Simonsen AH, Hasselbalch SG, Zetterberg H, Brinkmalm A, Blennow K.	Proteomics Clin Appl. 2018 Jan;12(1). doi: 10.1002/prca.201700131. Epub 2017 Nov 23.	Brinkmalm G	Proteomics Clin Appl	2018	2017-10-14			10.1002/prca.201700131	Mass spectrometry	Too few analytes
34990894	Quantification of the trans-synaptic partners neurexin-neuroligin in CSF of neurodegenerative diseases by parallel reaction monitoring mass spectrometry	Camporesi E, Nilsson J, Vrillon A, Cognat E, Hourregue C, Zetterberg H, Blennow K, Becker B, Brinkmalm A, Paquet C, Brinkmalm G.	EBioMedicine. 2022 Jan;75:103793. doi: 10.1016/j.ebiom.2021.103793. Epub 2022 Jan 3.	Camporesi E	EBioMedicine	2022	2022-01-06	PMC8743209		10.1016/j.ebiom.2021.103793	Mass spectrometry	Too few analytes
37023079	C1q is increased in cerebrospinal fluid-derived extracellular vesicles in Alzheimer's disease: A multi-cohort proteomics and immuno-assay validation study	Chatterjee M, Özdemir S, Kunadt M, Koel-Simmelink M, Boiten W, Piepkorn L, Pham TV, Chiasserini D, Piersma SR, Knol JC, Möbius W, Mollenhauer B, van der Flier WM, Jimenez CR, Teunissen CE, Jahn O, Schneider A.	Alzheimers Dement. 2023 Nov;19(11):4828-4840. doi: 10.1002/alz.13066. Epub 2023 Apr 6.	Chatterjee M	Alzheimers Dement	2023	2023-04-06			10.1002/alz.13066	Mass spectrometry	Methodology
28044435	Expanding the cerebrospinal fluid endopeptidome	Hansson KT, Skillbäck T, Pernevik E, Kern S, Portelius E, Höglund K, Brinkmalm G, Holmén-Larsson J, Blennow K, Zetterberg H, Gobom J.	Proteomics. 2017 Mar;17(5). doi: 10.1002/pmic.201600384.	Hansson KT	Proteomics	2017	2017-01-04			10.1002/pmic.201600384	Mass spectrometry	Methodology
26270474	High Resolution Discovery Proteomics Reveals Candidate Disease Progression Markers of Alzheimer's Disease in Human Cerebrospinal Fluid	Hendrickson RC, Lee AY, Song Q, Liaw A, Wiener M, Paweletz CP, Seeburger JL, Li J, Meng F, Deyanova EG, Mazur MT, Settlage RE, Zhao X, Southwick K, Du Y, Holder D, Sachs JR, Laterza OF, Dallob A, Chappell DL, Snyder K, Modur V, King E, Joachim C, Bondarenko AY, Shearman M, Soper KA, Smith AD, Potter WZ, Koblan KS, Sachs AB, Yates NA.	PLoS One. 2015 Aug 13;10(8):e0135365. doi: 10.1371/journal.pone.0135365. eCollection 2015.	Hendrickson RC	PLoS One	2015	2015-08-14	PMC4535975		10.1371/journal.pone.0135365	Mass spectrometry	Too little samples
26950848	Analysis of the Cerebrospinal Fluid Proteome in Alzheimer's Disease	Khoonsari PE, Häggmark A, Lönnberg M, Mikus M, Kilander L, Lannfelt L, Bergquist J, Ingelsson M, Nilsson P, Kultima K, Shevchenko G.	PLoS One. 2016 Mar 7;11(3):e0150672. doi: 10.1371/journal.pone.0150672. eCollection 2016.	Khoonsari PE	PLoS One	2016	2016-03-08	PMC4780771		10.1371/journal.pone.0150672	Mass spectrometry	Too little samples
30614806	Improved Differential Diagnosis of Alzheimer's Disease by Integrating ELISA and Mass Spectrometry-Based Cerebrospinal Fluid Biomarkers	Khoonsari PE, Shevchenko G, Herman S, Remnestål J, Giedraitis V, Brundin R, Degerman Gunnarsson M, Kilander L, Zetterberg H, Nilsson P, Lannfelt L, Ingelsson M, Kultima K.	J Alzheimers Dis. 2019;67(2):639-651. doi: 10.3233/JAD-180855.	Khoonsari PE	J Alzheimers Dis	2019	2019-01-08	PMC6398544		10.3233/JAD-180855	Mass spectrometry	Too few analytes
33984181	Longitudinal CSF proteomics identifies NPTX2 as a prognostic biomarker of Alzheimer's disease	Libiger O, Shaw LM, Watson MH, Nairn AC, Umaña KL, Biarnes MC, Canet-Avilés RM, Jack CR Jr, Breton YA, Cortes L, Chelsky D, Spellman DS, Baker SA, Raghavan N, Potter WZ; Alzheimer's Disease Neuroimaging Initiative (ADNI); Foundation for the National Institutes of Health (FNIH) Biomarkers Consortium, Longitudinal CSF Proteomics Project Team.	Alzheimers Dement. 2021 Dec;17(12):1976-1987. doi: 10.1002/alz.12353. Epub 2021 May 13.	Libiger O	Alzheimers Dement	2021	2021-05-13	PMC9222372	NIHMS1798589	10.1002/alz.12353	Mass spectrometry	Methodology
32854315	Proteomic Profiling of Extracellular Vesicles Derived from Cerebrospinal Fluid of Alzheimer's Disease Patients: A Pilot Study	Muraoka S, Jedrychowski MP, Yanamandra K, Ikezu S, Gygi SP, Ikezu T.	Cells. 2020 Aug 25;9(9):1959. doi: 10.3390/cells9091959.	Muraoka S	Cells	2020	2020-08-29	PMC7565882		10.3390/cells9091959	Mass spectrometry	Too little samples
36239248	Cerebrospinal fluid biomarker panel of synaptic dysfunction in Alzheimer's disease and other neurodegenerative disorders	Nilsson J, Cousins KAQ, Gobom J, Portelius E, Chen-Plotkin A, Shaw LM, Grossman M, Irwin DJ, Trojanowski JQ, Zetterberg H, Blennow K, Brinkmalm A.	Alzheimers Dement. 2023 May;19(5):1775-1784. doi: 10.1002/alz.12809. Epub 2022 Oct 14.	Nilsson J	Alzheimers Dement	2023	2022-10-14	PMC10102247	NIHMS1835601	10.1002/alz.12809	Mass spectrometry	Too few analytes
34360799	Novel Insight in Idiopathic Normal Pressure Hydrocephalus (iNPH) Biomarker Discovery in CSF	Torretta E, Arosio B, Barbacini P, Capitanio D, Rossi PD, Moriggi M, Clerici M, Mari D, Cesari M, Gelfi C.	Int J Mol Sci. 2021 Jul 27;22(15):8034. doi: 10.3390/ijms22158034.	Torretta E	Int J Mol Sci	2021	2021-08-07	PMC8347603		10.3390/ijms22158034	Mass spectrometry	Wrong disease
36776062	Cerebrospinal Fluid Panel of Synaptic Proteins in Cerebral Amyloid Angiopathy and Alzheimer's Disease	van den Berg E, Nilsson J, Kersten I, Brinkmalm G, de Kort AM, Klijn CJM, Schreuder FHBM, Jäkel L, Gobom J, Portelius E, Zetterberg H, Brinkmalm A, Blennow K, Kuiperij HB, Verbeek MM.	J Alzheimers Dis. 2023;92(2):467-475. doi: 10.3233/JAD-220977.	van den Berg E	J Alzheimers Dis	2023	2023-02-13	PMC10041443		10.3233/JAD-220977	Mass spectrometry	Wrong disease
38195725	Cerebrospinal fluid proteomics in patients with Alzheimer's disease reveals five molecular subtypes with distinct genetic risk profiles	Tijms BM, Vromen EM, Mjaavatten O, Holstege H, Reus LM, van der Lee S, Wesenhagen KEJ, Lorenzini L, Vermunt L, Venkatraghavan V, Tesi N, Tomassen J, den Braber A, Goossens J, Vanmechelen E, Barkhof F, Pijnenburg YAL, van der Flier WM, Teunissen CE, Berven FS, Visser PJ.	Nat Aging. 2024 Jan;4(1):33-47. doi: 10.1038/s43587-023-00550-7. Epub 2024 Jan 9.	Tijms BM	Nat Aging	2024	2024-01-09	PMC10798889		10.1038/s43587-023-00550-7	Mass spectrometry
36825691	Pathogenesis of Alzheimer's disease: Involvement of the choroid plexus	Čarna M, Onyango IG, Katina S, Holub D, Novotny JS, Nezvedova M, Jha D, Nedelska Z, Lacovich V, Vyvere TV, Houbrechts R, Garcia-Mansfield K, Sharma R, David-Dirgo V, Vyhnalek M, Texlova K, Chaves H, Bakkar N, Pertierra L, Vinkler M, Markova H, Laczo J, Sheardova K, Hortova-Kohoutkova M, Frič J, Forte G, Kaňovsky P, Belaškova S, Damborsky J, Hort J, Seyfried NT, Bowser R, Sevlever G, Rissman RA, S…	Alzheimers Dement. 2023 Aug;19(8):3537-3554. doi: 10.1002/alz.12970. Epub 2023 Feb 24.	Čarna M	Alzheimers Dement	2023	2023-02-24	PMC10634590	NIHMS1866486	10.1002/alz.12970	Mass spectrometry	Methodology
38848183	Cerebrospinal Fluid Proteomics Identifies Potential Biomarkers for Early-Onset Alzheimer's Disease	Li D, Xie Q, Xie J, Ni M, Wang J, Gao Y, Wang Y, Tang Q.	J Alzheimers Dis. 2024;100(1):261-277. doi: 10.3233/JAD-240022.	Li D	J Alzheimers Dis	2024	2024-06-07			10.3233/JAD-240022	Mass spectrometry	Data unavailable
33682374	Pilot proteomic analysis of cerebrospinal fluid in Alzheimer's disease	McKetney J, Panyard DJ, Johnson SC, Carlsson CM, Engelman CD, Coon JJ.	Proteomics Clin Appl. 2021 May;15(2-3):e2000072. doi: 10.1002/prca.202000072. Epub 2021 Apr 26.	McKetney J	Proteomics Clin Appl	2021	2021-03-08	PMC8197734	NIHMS1688060	10.1002/prca.202000072	Mass spectrometry	Too little samples
38362804	Profiling amyloid-β peptides as biomarkers for cerebral amyloid angiopathy	van den Berg E, Kersten I, Brinkmalm G, Johansson K, de Kort AM, Klijn CJM, Schreuder FHBM, Gobom J, Stoops E, Portelius E, Gkanatsiou E, Zetterberg H, Blennow K, Kuiperij HB, Verbeek MM.	J Neurochem. 2024 Jul;168(7):1254-1264. doi: 10.1111/jnc.16074. Epub 2024 Feb 16.	van den Berg E	J Neurochem	2024	2024-02-16	PMC11260253	NIHMS1965744	10.1111/jnc.16074	Mass spectrometry	Too few analytes
31437391	N-Glycan Profile of Cerebrospinal Fluids from Alzheimer's Disease Patients Using Liquid Chromatography with Mass Spectrometry	Cho BG, Veillon L, Mechref Y.	J Proteome Res. 2019 Oct 4;18(10):3770-3779. doi: 10.1021/acs.jproteome.9b00504. Epub 2019 Sep 16.	Cho BG	J Proteome Res	2019	2019-08-23	PMC7027932	NIHMS1557804	10.1021/acs.jproteome.9b00504	Mass spectrometry	Methodology
28628634	Protein signature in cerebrospinal fluid and serum of Alzheimer's disease patients: The case of apolipoprotein A-1 proteoforms	Fania C, Arosio B, Capitanio D, Torretta E, Gussago C, Ferri E, Mari D, Gelfi C.	PLoS One. 2017 Jun 19;12(6):e0179280. doi: 10.1371/journal.pone.0179280. eCollection 2017.	Fania C	PLoS One	2017	2017-06-20	PMC5476270		10.1371/journal.pone.0179280	Mass spectrometry	Methodology
30292090	CSF pro-orexin and amyloid-β38 expression in Alzheimer's disease and frontotemporal dementia	Heywood WE, Hallqvist J, Heslegrave AJ, Zetterberg H, Fenoglio C, Scarpini E, Rohrer JD, Galimberti D, Mills K.	Neurobiol Aging. 2018 Dec;72:171-176. doi: 10.1016/j.neurobiolaging.2018.08.019. Epub 2018 Aug 25.	Heywood WE	Neurobiol Aging	2018	2018-10-07	PMC6221294		10.1016/j.neurobiolaging.2018.08.019	Mass spectrometry	Methodology
39121126	Serial Cerebrospinal Fluid Sampling Reveals Trajectories of Potential Synaptic Biomarkers in Early Stages of Alzheimer's Disease	Duits FH, Nilsson J, Zetterberg H, Blennow K, van der Flier WM, Teunissen CE, Brinkmalm A.	J Alzheimers Dis. 2024;100(s1):S103-S114. doi: 10.3233/JAD-240610.	Duits FH	J Alzheimers Dis	2024	2024-08-09	PMC11492063		10.3233/JAD-240610	Mass spectrometry	Too few analytes
38506436	Data-Independent Acquisition and Label-Free Quantification for Quantitative Proteomics Analysis of Human Cerebrospinal Fluid	Makepeace KAT, Rookyard AW, Das L, Vardarajan BN, Chakrabarty JK, Jain A, Kang MS, Werth EG, Reyes-Dumeyer D, Zerlin-Esteves M, Honig LS, Mayeux R, Brown LM.	Curr Protoc. 2024 Mar;4(3):e1014. doi: 10.1002/cpz1.1014.	Makepeace KAT	Curr Protoc	2024	2024-03-20	PMC11032743	NIHMS1970051	10.1002/cpz1.1014	Mass spectrometry	Methodology
26119087	Dickkopf-related protein 3 is a potential Aβ-associated protein in Alzheimer's Disease	Bruggink KA, Kuiperij HB, Gloerich J, Otte-Höller I, Rozemuller AJ, Claassen JA, Küsters B, Verbeek MM.	J Neurochem. 2015 Sep;134(6):1152-62. doi: 10.1111/jnc.13216. Epub 2015 Jul 16.	Bruggink KA	J Neurochem	2015	2015-06-30			10.1111/jnc.13216	Mass spectrometry	Methodology
32315153	Dissecting the Structural Organization of Multiprotein Amyloid Aggregates Using a Bottom-Up Approach	Chaudhary H, Meister SW, Zetterberg H, Löfblom J, Lendel C.	ACS Chem Neurosci. 2020 May 20;11(10):1447-1457. doi: 10.1021/acschemneuro.0c00110. Epub 2020 May 4.	Chaudhary H	ACS Chem Neurosci	2020	2020-04-22	PMC7243255		10.1021/acschemneuro.0c00110	Mass spectrometry	Methodology
36879013	Protein interactors of 3-O sulfated heparan sulfates in human MCI and age-matched control cerebrospinal fluid	Ferreira A, Timmerman E, Staes A, Vuylsteke M, De Muynck L, Gevaert K.	Sci Data. 2023 Mar 6;10(1):121. doi: 10.1038/s41597-023-02009-1.	Ferreira A	Sci Data	2023	2023-03-06	PMC9986659		10.1038/s41597-023-02009-1	Mass spectrometry	Methodology
27890865	CSF-PR 2.0: An Interactive Literature Guide to Quantitative Cerebrospinal Fluid Mass Spectrometry Data from Neurodegenerative Disorders	Guldbrandsen A, Farag Y, Kroksveen AC, Oveland E, Lereim RR, Opsahl JA, Myhr KM, Berven FS, Barsnes H.	Mol Cell Proteomics. 2017 Feb;16(2):300-309. doi: 10.1074/mcp.O116.064477. Epub 2016 Nov 27.	Guldbrandsen A	Mol Cell Proteomics	2017	2016-11-29	PMC5294216		10.1074/mcp.O116.064477	Mass spectrometry	Review
30342273	Unveiling the olfactory proteostatic disarrangement in Parkinson's disease by proteome-wide profiling	Lachén-Montes M, González-Morales A, Iloro I, Elortza F, Ferrer I, Gveric D, Fernández-Irigoyen J, Santamaría E.	Neurobiol Aging. 2019 Jan;73:123-134. doi: 10.1016/j.neurobiolaging.2018.09.018. Epub 2018 Sep 25.	Lachén-Montes M	Neurobiol Aging	2019	2018-10-21			10.1016/j.neurobiolaging.2018.09.018	Mass spectrometry	Wrong disease
27130892	Amyloid-beta oligomerization is associated with the generation of a typical peptide fragment fingerprint	Rudinskiy N, Fuerer C, Demurtas D, Zamorano S, De Piano C, Herrmann AG, Spires-Jones TL, Oeckl P, Otto M, Frosch MP, Moniatte M, Hyman BT, Schmid AW.	Alzheimers Dement. 2016 Sep;12(9):996-1013. doi: 10.1016/j.jalz.2016.03.011. Epub 2016 Apr 26.	Rudinskiy N	Alzheimers Dement	2016	2016-05-01			10.1016/j.jalz.2016.03.011	Mass spectrometry	Methodology
38258392	Evaluation of SP3 for antibody-free quantification of tau in CSF mimic and brain by mass spectrometry	Jacquemin C, Villain N, Azevedo R, Boluda S, Thévenot EA, Fenaille F, Lamari F, Becher F.	Eur J Mass Spectrom (Chichester). 2024 Feb;30(1):65-75. doi: 10.1177/14690667231218912. Epub 2024 Jan 23.	Jacquemin C	Eur J Mass Spectrom (Chichester)	2024	2024-01-23			10.1177/14690667231218912	Mass spectrometry	Methodology
32854643	Molecular abnormalities in autopsied brain tissue from the inferior horn of the lateral ventricles of nonagenarians and Alzheimer disease patients	Pearson A, Ajoy R, Crynen G, Reed JM, Algamal M, Mullan M, Purohit D, Crawford F, Ojo JO.	BMC Neurol. 2020 Aug 27;20(1):317. doi: 10.1186/s12883-020-01849-3.	Pearson A	BMC Neurol	2020	2020-08-29	PMC7450601		10.1186/s12883-020-01849-3	Mass spectrometry	Methodology
PMID	Title	Authors	Citation	First Author	Journal/Book	Publication Year	Create Date	PMCID	NIHMS ID	DOI	Technique	Exclusion reason
33814444	Different Inflammatory Signatures in Alzheimer's Disease and Frontotemporal Dementia Cerebrospinal Fluid	Boström G, Freyhult E, Virhammar J, Alcolea D, Tumani H, Otto M, Brundin RM, Kilander L, Löwenmark M, Giedraitis V, Lleó A, von Arnim CAF, Kultima K, Ingelsson M.	J Alzheimers Dis. 2021;81(2):629-640. doi: 10.3233/JAD-201565.	Boström G	J Alzheimers Dis	2021	2021-04-05	PMC8203220		10.3233/JAD-201565	Olink	Data not reported
37704597	CSF proteome profiling reveals biomarkers to discriminate dementia with Lewy bodies from Alzheimer´s disease	Del Campo M, Vermunt L, Peeters CFW, Sieben A, Hok-A-Hin YS, Lleó A, Alcolea D, van Nee M, Engelborghs S, van Alphen JL, Arezoumandan S, Chen-Plotkin A, Irwin DJ, van der Flier WM, Lemstra AW, Teunissen CE.	Nat Commun. 2023 Sep 13;14(1):5635. doi: 10.1038/s41467-023-41122-y.	Del Campo M	Nat Commun	2023	2023-09-13	PMC10499811		10.1038/s41467-023-41122-y	Olink
37085545	Discovery of novel CSF biomarkers to predict progression in dementia using machine learning	Gogishvili D, Vromen EM, Koppes-den Hertog S, Lemstra AW, Pijnenburg YAL, Visser PJ, Tijms BM, Del Campo M, Abeln S, Teunissen CE, Vermunt L.	Sci Rep. 2023 Apr 21;13(1):6531. doi: 10.1038/s41598-023-33045-x.	Gogishvili D	Sci Rep	2023	2023-04-21	PMC10121677		10.1038/s41598-023-33045-x	Olink	Data not reported
37509130	Exploratory Assessment of Proteomic Network Changes in Cerebrospinal Fluid of Mild Cognitive Impairment Patients: A Pilot Study	Kamalian A, Ho SG, Patel M, Lewis A, Bakker A, Albert M, O'Brien RJ, Moghekar A, Lutz MW.	Biomolecules. 2023 Jul 8;13(7):1094. doi: 10.3390/biom13071094.	Kamalian A	Biomolecules	2023	2023-07-29	PMC10377001		10.3390/biom13071094	Olink
38203309	The Immune Signature of CSF in Multiple Sclerosis with and without Oligoclonal Bands: A Machine Learning Approach to Proximity Extension Assay Analysis	Gaetani L, Bellomo G, Di Sabatino E, Sperandei S, Mancini A, Blennow K, Zetterberg H, Parnetti L, Di Filippo M.	Int J Mol Sci. 2023 Dec 21;25(1):139. doi: 10.3390/ijms25010139.	Gaetani L	Int J Mol Sci	2023	2024-01-11	PMC10778830		10.3390/ijms25010139	Olink	Wrong disease
30867224	Proximity extension assay testing reveals novel diagnostic biomarkers of atypical parkinsonian syndromes	Jabbari E, Woodside J, Guo T, Magdalinou NK, Chelban V, Athauda D, Lees AJ, Foltynie T, Houlden H, Church A, Hu MT, Rowe JB, Zetterberg H, Morris HR.	J Neurol Neurosurg Psychiatry. 2019 Jul;90(7):768-773. doi: 10.1136/jnnp-2018-320151. Epub 2019 Mar 13.	Jabbari E	J Neurol Neurosurg Psychiatry	2019	2019-03-15	PMC6585258		10.1136/jnnp-2018-320151	Olink	Wrong disease
24450891	Two phase 3 trials of bapineuzumab in mild-to-moderate Alzheimer's disease	Salloway S, Sperling R, Fox NC, Blennow K, Klunk W, Raskind M, Sabbagh M, Honig LS, Porsteinsson AP, Ferris S, Reichert M, Ketter N, Nejadnik B, Guenzler V, Miloslavsky M, Wang D, Lu Y, Lull J, Tudor IC, Liu E, Grundman M, Yuen E, Black R, Brashear HR; Bapineuzumab 301 and 302 Clinical Trial Investigators.	N Engl J Med. 2014 Jan 23;370(4):322-33. doi: 10.1056/NEJMoa1304839.	Salloway S	N Engl J Med	2014	2014-01-24	PMC4159618	NIHMS593138	10.1056/NEJMoa1304839	Olink	Methodology
38658964	Adaptive immune changes associate with clinical progression of Alzheimer's disease	van Olst L, Kamermans A, Halters S, van der Pol SMA, Rodriguez E, Verberk IMW, Verberk SGS, Wessels DWR, Rodriguez-Mogeda C, Verhoeff J, Wouters D, Van den Bossche J, Garcia-Vallejo JJ, Lemstra AW, Witte ME, van der Flier WM, Teunissen CE, de Vries HE.	Mol Neurodegener. 2024 Apr 24;19(1):38. doi: 10.1186/s13024-024-00726-8.	van Olst L	Mol Neurodegener	2024	2024-04-24	PMC11044380		10.1186/s13024-024-00726-8	Olink	Not proteomics
37833765	Levels of inflammatory cytokines MCP-1, CCL4, and PD-L1 in CSF differentiate idiopathic normal pressure hydrocephalus from neurodegenerative diseases	Braun M, Boström G, Ingelsson M, Kilander L, Löwenmark M, Nyholm D, Burman J, Niemelä V, Freyhult E, Kultima K, Virhammar J.	Fluids Barriers CNS. 2023 Oct 13;20(1):72. doi: 10.1186/s12987-023-00472-x.	Braun M	Fluids Barriers CNS	2023	2023-10-14	PMC10571396		10.1186/s12987-023-00472-x	Olink	Wrong disease
34440700	Neuroinflammation and Alzheimer's Disease: A Machine Learning Approach to CSF Proteomics	Gaetani L, Bellomo G, Parnetti L, Blennow K, Zetterberg H, Di Filippo M.	Cells. 2021 Jul 29;10(8):1930. doi: 10.3390/cells10081930.	Gaetani L	Cells	2021	2021-08-27	PMC8391540		10.3390/cells10081930	Olink	Methodology
39187705	Proteomic changes in Alzheimer's disease associated with progressive Aβ plaque and tau tangle pathologies	Pichet Binette A, Gaiteri C, Wennström M, Kumar A, Hristovska I, Spotorno N, Salvadó G, Strandberg O, Mathys H, Tsai LH, Palmqvist S, Mattsson-Carlgren N, Janelidze S, Stomrud E, Vogel JW, Hansson O.	Nat Neurosci. 2024 Oct;27(10):1880-1891. doi: 10.1038/s41593-024-01737-w. Epub 2024 Aug 26.	Pichet Binette A	Nat Neurosci	2024	2024-08-26	PMC11452344		10.1038/s41593-024-01737-w	Olink
PMID	Title	Authors	Citation	First Author	Journal/Book	Publication Year	Create Date	PMCID	NIHMS ID	DOI	Technique	Exclusion reason
38146099	Post-translational modifications linked to preclinical Alzheimer's disease-related pathological and cognitive changes	Abiose O, Rutledge J, Moran-Losada P, Belloy ME, Wilson EN, He Z, Trelle AN, Channappa D, Romero A, Park J, Yutsis MV, Sha SJ, Andreasson KI, Poston KL, Henderson VW, Wagner AD, Wyss-Coray T, Mormino EC.	Alzheimers Dement. 2024 Mar;20(3):1851-1867. doi: 10.1002/alz.13576. Epub 2023 Dec 25.	Abiose O	Alzheimers Dement	2024	2023-12-26	PMC10984434		10.1002/alz.13576	Somalogic	Fold change data not reported
30904851	Deep and Frequent Phenotyping study protocol: an observational study in prodromal Alzheimer's disease	Koychev I, Lawson J, Chessell T, Mackay C, Gunn R, Sahakian B, Rowe JB, Thomas AJ, Rochester L, Chan D, Tom B, Malhotra P, Ballard C, Chessell I, Ritchie CW, Raymont V, Leroi I, Lengyel I, Murray M, Thomas DL, Gallacher J, Lovestone S.	BMJ Open. 2019 Mar 23;9(3):e024498. doi: 10.1136/bmjopen-2018-024498.	Koychev I	BMJ Open	2019	2019-03-25	PMC6475176		10.1136/bmjopen-2018-024498	Somalogic	Not proteomics
30261928	MRI predictors of amyloid pathology: results from the EMIF-AD Multimodal Biomarker Discovery study	Ten Kate M, Redolfi A, Peira E, Bos I, Vos SJ, Vandenberghe R, Gabel S, Schaeverbeke J, Scheltens P, Blin O, Richardson JC, Bordet R, Wallin A, Eckerstrom C, Molinuevo JL, Engelborghs S, Van Broeckhoven C, Martinez-Lage P, Popp J, Tsolaki M, Verhey FRJ, Baird AL, Legido-Quigley C, Bertram L, Dobricic V, Zetterberg H, Lovestone S, Streffer J, Bianchetti S, Novak GP, Revillard J, Gordon MF, Xie Z, …	Alzheimers Res Ther. 2018 Sep 27;10(1):100. doi: 10.1186/s13195-018-0428-1.	Ten Kate M	Alzheimers Res Ther	2018	2018-09-29	PMC6161396		10.1186/s13195-018-0428-1	Somalogic	Not proteomics
35871346	Comparative Analysis of Alzheimer's Disease Cerebrospinal Fluid Biomarkers Measurement by Multiplex SOMAscan Platform and Immunoassay-Based Approach	Timsina J, Gomez-Fonseca D, Wang L, Do A, Western D, Alvarez I, Aguilar M, Pastor P, Henson RL, Herries E, Xiong C, Schindler SE, Fagan AM, Bateman RJ, Farlow M, Morris JC, Perrin RJ, Moulder K, Hassenstab J, Vöglein J, Chhatwal J, Mori H; Alzheimer’s Disease Neuroimaging Initiative; Dominantly Inherited Alzheimer Network Consortia; Sung YJ, Cruchaga C.	J Alzheimers Dis. 2022;89(1):193-207. doi: 10.3233/JAD-220399.	Timsina J	J Alzheimers Dis	2022	2022-07-24	PMC9562128	NIHMS1839833	10.3233/JAD-220399	Somalogic	Too few analytes
38987357	Multiplex cerebrospinal fluid proteomics identifies biomarkers for diagnosis and prediction of Alzheimer's disease	Guo Y, Chen SD, You J, Huang SY, Chen YL, Zhang Y, Wang LB, He XY, Deng YT, Zhang YR, Huang YY, Dong Q, Feng JF, Cheng W, Yu JT.	Nat Hum Behav. 2024 Oct;8(10):2047-2066. doi: 10.1038/s41562-024-01924-6. Epub 2024 Jul 10.	Guo Y	Nat Hum Behav	2024	2024-07-10			10.1038/s41562-024-01924-6	Somalogic

## Sheet: Supplementary table 3
Supplementary table 3: Overview of all overlapping proteins across all studies. "Yes" indicates this protein was found to be significantly differentially expressed between AD and controls in the corresponding study. Total studies column indicates the number of studies the protein was found DE in.
Protein	Sathe	Bader_sweden	Bader_MK	Higginbotham	Bai	deGeus	Watson	Park	Tijms	Dayon	Haque	Liu	Johnson	Modeste_AA	Modeste_CA	Spellman	DelCampo	Kamalian	Binette	Guo_biological	Guo_clinical	Total Studies
CHI3L1	No	Yes	Yes	Yes	No	Yes	Yes	Yes	Yes	Yes	Yes	No	Yes	Yes	Yes	No	No	Yes	Yes	No	No	14
SMOC1	No	Yes	No	Yes	No	Yes	Yes	No	Yes	Yes	Yes	No	Yes	Yes	Yes	No	No	Yes	Yes	Yes	Yes	14
PKM	Yes	Yes	Yes	Yes	No	Yes	Yes	No	Yes	Yes	Yes	No	Yes	Yes	Yes	No	No	No	No	No	No	12
NPTX2	Yes	Yes	Yes	Yes	No	Yes	Yes	No	Yes	No	Yes	No	Yes	Yes	Yes	No	No	No	No	No	Yes	12
ALDOA	No	Yes	Yes	Yes	No	Yes	Yes	No	Yes	Yes	Yes	No	Yes	Yes	Yes	No	No	No	No	Yes	No	12
PEBP1	No	Yes	Yes	Yes	No	Yes	Yes	No	Yes	No	Yes	No	Yes	Yes	Yes	No	No	No	Yes	Yes	No	12
MDH1	No	Yes	No	Yes	No	Yes	Yes	No	Yes	Yes	Yes	No	Yes	Yes	Yes	No	No	No	Yes	Yes	No	12
YWHAZ	No	Yes	Yes	Yes	No	No	Yes	Yes	Yes	No	Yes	No	Yes	Yes	Yes	No	No	No	No	Yes	Yes	12
SPP1	Yes	Yes	Yes	No	No	No	Yes	Yes	Yes	No	Yes	No	Yes	Yes	Yes	No	No	No	No	Yes	No	11
YWHAB	Yes	No	Yes	Yes	No	No	Yes	No	Yes	Yes	Yes	No	No	Yes	Yes	No	No	No	No	Yes	Yes	11
PPIA	No	Yes	Yes	Yes	No	Yes	Yes	No	Yes	No	Yes	No	Yes	Yes	Yes	No	No	No	No	Yes	No	11
PARK7	No	No	Yes	Yes	No	No	Yes	No	Yes	No	Yes	No	Yes	Yes	Yes	No	Yes	No	Yes	Yes	No	11
SCG2	Yes	Yes	No	No	No	Yes	Yes	Yes	Yes	No	Yes	No	Yes	Yes	Yes	No	No	No	No	No	No	10
VGF	Yes	Yes	No	No	No	Yes	Yes	Yes	Yes	No	Yes	No	Yes	Yes	Yes	No	No	No	No	No	No	10
FABP3	No	Yes	Yes	Yes	No	No	No	No	Yes	Yes	No	No	No	Yes	Yes	No	No	Yes	Yes	Yes	No	10
GDA	No	Yes	No	Yes	No	Yes	Yes	No	Yes	No	Yes	No	Yes	Yes	Yes	No	No	No	No	Yes	No	10
YWHAG	Yes	Yes	Yes	Yes	No	No	No	No	Yes	No	No	No	No	Yes	Yes	No	No	No	No	Yes	Yes	9
DDAH1	Yes	No	No	Yes	No	No	Yes	No	Yes	No	Yes	No	No	Yes	Yes	No	No	No	Yes	Yes	No	9
MAPT	Yes	Yes	Yes	Yes	No	No	No	No	Yes	No	No	No	No	Yes	Yes	No	No	Yes	Yes	No	No	9
GPI	No	Yes	Yes	Yes	No	No	No	No	Yes	No	No	No	No	Yes	Yes	No	No	Yes	No	Yes	Yes	9
NPTXR	No	Yes	No	Yes	No	Yes	No	No	Yes	No	Yes	No	Yes	Yes	Yes	No	No	No	No	No	Yes	9
GSR	No	Yes	Yes	Yes	No	No	No	No	Yes	No	No	No	No	Yes	Yes	No	No	Yes	Yes	Yes	No	9
ENO2	No	Yes	Yes	Yes	No	No	Yes	No	Yes	No	No	No	Yes	Yes	Yes	No	No	No	No	Yes	No	9
GAP43	No	Yes	No	Yes	No	Yes	No	No	Yes	Yes	No	No	Yes	Yes	Yes	No	No	No	No	Yes	No	9
CAMK2B	No	Yes	Yes	Yes	No	No	No	No	Yes	No	No	No	Yes	Yes	Yes	No	No	No	No	Yes	Yes	9
NRGN	Yes	No	No	Yes	No	No	No	No	Yes	No	No	No	No	Yes	Yes	No	No	Yes	Yes	Yes	No	8
STMN1	No	Yes	Yes	Yes	No	No	No	No	Yes	Yes	No	No	No	Yes	Yes	No	No	No	No	Yes	No	8
SOD1	No	Yes	Yes	Yes	No	No	No	No	Yes	Yes	No	No	Yes	No	Yes	No	No	No	Yes	No	No	8
PGK1	No	Yes	Yes	Yes	No	Yes	No	No	Yes	No	No	No	Yes	Yes	Yes	No	No	No	No	No	No	8
ENO1	No	Yes	No	Yes	No	Yes	Yes	No	Yes	No	Yes	No	No	Yes	Yes	No	No	No	No	No	No	8
ALDOC	No	Yes	Yes	Yes	No	Yes	No	No	Yes	No	No	No	Yes	Yes	Yes	No	No	No	No	No	No	8
GOT1	No	Yes	No	Yes	No	Yes	Yes	No	Yes	No	No	No	Yes	Yes	Yes	No	No	No	No	No	No	8
BASP1	No	Yes	No	Yes	No	Yes	No	No	Yes	Yes	No	No	Yes	No	Yes	No	No	No	No	Yes	No	8
LDHA	No	Yes	Yes	No	No	Yes	No	No	Yes	No	No	No	Yes	Yes	Yes	No	No	No	No	No	No	7
HPRT1	No	Yes	Yes	Yes	No	No	No	No	Yes	No	No	No	No	Yes	Yes	No	No	No	No	Yes	No	7
SOD2	No	Yes	Yes	Yes	No	No	No	No	Yes	No	No	No	No	Yes	Yes	No	No	No	Yes	No	No	7
PGAM1	No	Yes	Yes	Yes	No	No	No	No	Yes	No	No	No	No	Yes	Yes	No	No	No	No	Yes	No	7
PTPRN2	No	Yes	No	Yes	No	Yes	No	Yes	Yes	No	No	No	No	Yes	Yes	No	No	No	No	No	No	7
YWHAE	No	No	Yes	Yes	No	No	No	No	Yes	No	No	No	No	Yes	Yes	No	No	No	No	Yes	Yes	7
SPON1	No	No	Yes	No	No	Yes	No	No	Yes	No	No	No	Yes	No	Yes	No	No	No	Yes	Yes	No	7
GGCT	No	No	No	Yes	No	No	No	No	Yes	No	No	No	No	Yes	Yes	No	No	Yes	Yes	Yes	No	7
PAM	Yes	Yes	No	No	No	Yes	No	Yes	No	No	No	No	No	Yes	Yes	No	No	No	No	No	No	6
GFAP	Yes	No	No	No	No	No	No	No	Yes	No	No	No	No	Yes	Yes	No	No	Yes	No	Yes	No	6
ITGAM	Yes	No	No	Yes	No	No	No	No	No	No	No	No	No	Yes	Yes	No	No	Yes	Yes	No	No	6
TXNRD1	No	Yes	No	Yes	No	No	No	No	No	No	No	No	No	Yes	Yes	No	No	No	Yes	Yes	No	6
CAMK2G	No	Yes	Yes	Yes	No	No	No	No	Yes	No	No	No	No	Yes	Yes	No	No	No	No	No	No	6
GOT2	No	Yes	Yes	No	No	No	No	No	Yes	No	No	No	No	Yes	Yes	No	No	No	No	Yes	No	6
NPY	No	Yes	No	Yes	No	Yes	No	No	No	No	No	No	Yes	Yes	Yes	No	No	No	No	No	No	6
LDHB	No	Yes	No	No	No	No	Yes	No	Yes	No	No	No	Yes	Yes	Yes	No	No	No	No	No	No	6
MIF	No	Yes	Yes	No	No	No	No	No	Yes	No	No	No	No	Yes	Yes	No	No	No	Yes	No	No	6
CRYM	No	Yes	Yes	No	No	No	No	No	Yes	No	No	No	No	Yes	Yes	No	No	Yes	No	No	No	6
PEA15	No	Yes	No	Yes	No	No	No	No	Yes	No	No	No	No	Yes	Yes	No	No	No	No	Yes	No	6
CHGB	No	No	Yes	Yes	No	No	No	Yes	No	No	No	No	No	Yes	Yes	No	No	No	No	No	Yes	6
GAPDH	No	No	Yes	No	No	No	Yes	No	Yes	No	No	No	Yes	Yes	Yes	No	No	No	No	No	No	6
GDI1	No	No	Yes	Yes	No	No	No	No	Yes	No	No	No	No	Yes	Yes	No	No	No	No	Yes	No	6
GSS	No	No	Yes	Yes	No	No	No	No	Yes	No	No	No	No	Yes	Yes	No	No	No	No	Yes	No	6
ITGB2	No	No	No	Yes	No	No	No	No	Yes	No	No	No	No	Yes	Yes	No	No	Yes	Yes	No	No	6
GLOD4	No	No	No	Yes	No	No	No	No	Yes	No	No	No	No	Yes	Yes	No	No	Yes	Yes	No	No	6
PRDX3	No	No	No	Yes	No	No	No	No	Yes	No	No	Yes	No	Yes	Yes	No	No	No	No	Yes	No	6
CSTB	No	No	No	Yes	No	No	No	No	Yes	No	No	No	No	Yes	Yes	No	No	Yes	No	Yes	No	6
GLO1	No	No	No	No	No	No	No	No	Yes	No	No	No	No	Yes	Yes	No	No	Yes	Yes	Yes	No	6
NEFL	Yes	No	No	No	No	No	No	No	No	No	No	No	No	Yes	No	No	No	Yes	No	Yes	Yes	5
SST	Yes	Yes	No	No	No	No	No	No	Yes	No	No	No	No	Yes	Yes	No	No	No	No	No	No	5
DBI	No	Yes	Yes	No	No	No	No	No	Yes	No	No	Yes	No	Yes	No	No	No	No	No	No	No	5
PPP5C	No	Yes	No	Yes	No	No	No	No	Yes	No	No	No	No	Yes	Yes	No	No	No	No	No	No	5
IMPA1	No	Yes	Yes	No	No	No	No	No	Yes	No	No	No	No	Yes	Yes	No	No	No	No	No	No	5
DLD	No	Yes	Yes	No	No	No	No	No	Yes	No	No	No	No	Yes	Yes	No	No	No	No	No	No	5
NPEPPS	No	Yes	No	Yes	No	No	No	No	Yes	No	No	No	No	Yes	Yes	No	No	No	No	No	No	5
HAGH	No	Yes	No	No	No	No	No	No	Yes	No	No	No	No	Yes	Yes	No	No	No	No	Yes	No	5
SH3BGRL	No	Yes	No	Yes	No	No	No	No	Yes	No	No	No	No	Yes	Yes	No	No	No	No	No	No	5
TXN	No	Yes	No	No	No	No	No	No	Yes	No	No	No	No	No	Yes	No	No	Yes	Yes	No	No	5
CHGA	No	Yes	No	No	No	Yes	No	Yes	No	No	No	No	No	Yes	No	No	No	No	No	Yes	No	5
SYT1	No	Yes	No	No	No	No	No	No	Yes	Yes	No	No	No	No	Yes	No	No	No	No	Yes	No	5
CALB2	No	Yes	No	No	No	No	No	No	Yes	No	No	No	No	Yes	Yes	No	No	No	No	Yes	No	5
PRDX1	No	Yes	No	No	No	No	No	No	Yes	No	No	No	Yes	Yes	Yes	No	No	No	No	No	No	5
RAD23B	No	No	No	Yes	No	No	No	No	Yes	No	No	No	No	Yes	Yes	No	No	No	No	Yes	No	5
TAGLN3	No	No	No	Yes	No	No	No	No	No	Yes	No	No	No	Yes	Yes	No	No	No	No	Yes	No	5
AKR1B1	No	No	No	Yes	No	No	No	No	Yes	No	No	No	No	Yes	Yes	No	No	No	No	Yes	No	5
CHIT1	No	No	No	No	No	No	No	No	Yes	No	No	No	No	Yes	Yes	No	No	No	No	Yes	Yes	5
PRKAR1A	No	No	No	No	No	No	No	No	Yes	No	No	No	No	Yes	Yes	No	No	Yes	No	Yes	No	5
SNCG	No	No	No	No	No	No	No	No	Yes	No	No	No	No	Yes	Yes	No	No	No	Yes	Yes	No	5
LY6H	Yes	Yes	No	No	No	No	No	Yes	No	No	No	No	No	Yes	No	No	No	No	No	No	No	4
HDHD2	Yes	No	No	No	No	No	No	No	Yes	No	No	No	No	Yes	Yes	No	No	No	No	No	No	4
ARPP21	Yes	No	No	Yes	No	No	No	No	No	No	No	No	No	Yes	Yes	No	No	No	No	No	No	4
ENOPH1	No	Yes	No	Yes	No	No	No	No	No	No	No	No	No	Yes	Yes	No	No	No	No	No	No	4
NRCAM	No	Yes	No	No	No	No	No	Yes	No	No	No	No	No	Yes	No	No	No	No	No	No	Yes	4
DCC	No	Yes	No	No	No	No	No	No	Yes	No	No	No	No	Yes	Yes	No	No	No	No	No	No	4
CDH8	No	Yes	No	No	No	No	No	No	Yes	No	No	No	No	Yes	Yes	No	No	No	No	No	No	4
FN1	No	Yes	Yes	Yes	No	No	No	No	No	No	No	No	Yes	No	No	No	No	No	No	No	No	4
ALB	No	Yes	Yes	No	No	No	Yes	No	Yes	No	No	No	No	No	No	No	No	No	No	No	No	4
GC	No	Yes	Yes	No	No	No	No	No	Yes	No	No	No	Yes	No	No	No	No	No	No	No	No	4
TPI1	No	Yes	No	No	No	No	Yes	No	Yes	No	No	No	Yes	No	No	No	No	No	No	No	No	4
FKBP1A	No	Yes	Yes	Yes	No	No	No	No	No	No	No	No	No	No	No	No	No	No	No	Yes	No	4
NPTX1	No	Yes	No	No	No	No	No	No	Yes	No	No	No	No	Yes	Yes	No	No	No	No	No	No	4
RTN1	No	Yes	No	Yes	No	No	No	No	No	No	No	No	No	Yes	Yes	No	No	No	No	No	No	4
PTPRN	No	Yes	No	No	No	Yes	No	No	Yes	No	No	No	No	Yes	No	No	No	No	No	No	No	4
VASN	No	Yes	Yes	No	No	No	No	No	Yes	No	No	No	No	No	Yes	No	No	No	No	No	No	4
CANT1	No	Yes	No	Yes	No	No	No	No	No	No	No	No	No	Yes	Yes	No	No	No	No	No	No	4
B3GNT2	No	Yes	Yes	No	No	No	No	No	No	No	No	No	No	Yes	Yes	No	No	No	No	No	No	4
PCDHGC5	No	Yes	No	No	No	No	No	No	Yes	No	No	No	No	Yes	Yes	No	No	No	No	No	No	4
UBE2L3	No	No	Yes	No	No	No	No	No	Yes	No	No	No	No	Yes	Yes	No	No	No	No	No	No	4
ZP2	No	No	Yes	Yes	No	No	No	No	No	No	No	No	No	Yes	Yes	No	No	No	No	No	No	4
SH3BGRL3	No	No	Yes	Yes	No	No	No	No	Yes	No	No	No	No	No	Yes	No	No	No	No	No	No	4
PDXP	No	No	Yes	Yes	No	No	No	No	No	No	No	No	No	Yes	Yes	No	No	No	No	No	No	4
SCRN1	No	No	No	Yes	No	No	No	No	No	No	No	No	No	Yes	Yes	No	No	Yes	No	No	No	4
SUMO3	No	No	No	Yes	No	No	No	No	No	No	No	No	No	Yes	Yes	No	No	No	No	Yes	No	4
PPP3R1	No	No	No	Yes	No	No	No	No	No	No	No	No	No	No	No	No	No	No	Yes	Yes	Yes	4
MARCKS	No	No	No	Yes	No	Yes	No	No	Yes	No	No	No	No	No	Yes	No	No	No	No	No	No	4
PDCD5	No	No	No	Yes	No	No	No	No	No	No	No	Yes	No	No	No	No	No	Yes	No	Yes	No	4
GDI2	No	No	No	Yes	No	No	No	No	Yes	No	No	No	No	Yes	Yes	No	No	No	No	No	No	4
PDLIM5	No	No	No	Yes	No	No	No	No	No	No	No	No	No	Yes	Yes	No	No	No	No	Yes	No	4
UCHL1	No	No	No	Yes	No	No	No	No	No	No	No	No	No	Yes	Yes	No	No	No	No	Yes	No	4
TWF2	No	No	No	Yes	No	No	No	No	No	No	No	No	No	Yes	Yes	No	No	No	No	Yes	No	4
AQP4	No	No	No	Yes	No	No	No	No	Yes	No	No	No	No	Yes	Yes	No	No	No	No	No	No	4
THY1	No	No	No	No	No	Yes	No	Yes	No	No	No	No	No	Yes	Yes	No	No	No	No	No	No	4
NEDD8	No	No	No	No	No	No	No	No	Yes	Yes	No	No	No	Yes	Yes	No	No	No	No	No	No	4
TBCA	No	No	No	No	No	No	No	No	Yes	No	No	No	No	Yes	Yes	No	No	Yes	No	No	No	4
YWHAH	No	No	No	No	No	No	No	No	Yes	No	No	No	No	Yes	Yes	No	No	No	No	Yes	No	4
FSCN1	No	No	No	No	No	No	No	No	Yes	No	No	No	No	Yes	Yes	No	No	No	No	Yes	No	4
UBE2N	No	No	No	No	No	No	No	No	Yes	No	No	No	No	Yes	Yes	No	No	No	No	Yes	No	4
CEND1	No	No	No	No	No	No	No	No	Yes	No	No	No	No	Yes	Yes	No	No	Yes	No	No	No	4
PIGR	No	No	No	No	No	No	No	No	Yes	No	No	No	No	No	Yes	No	No	Yes	No	Yes	No	4
UBE2V2	No	No	No	No	No	No	No	No	Yes	No	No	No	No	Yes	Yes	No	No	No	No	Yes	No	4
UBB	No	No	No	No	No	No	No	No	Yes	Yes	No	No	No	No	Yes	No	No	No	No	Yes	No	4
SFRP1	No	No	No	No	No	No	No	No	Yes	No	No	No	No	Yes	Yes	No	No	No	No	Yes	No	4
NDST1	No	No	No	No	No	No	No	No	Yes	No	No	No	No	No	Yes	No	No	Yes	Yes	No	No	4
MAPK1	No	No	No	No	No	No	No	No	No	No	No	No	No	Yes	Yes	No	No	No	No	Yes	Yes	4
ATOX1	No	No	No	No	No	No	No	No	No	No	No	No	No	Yes	Yes	No	No	No	Yes	Yes	No	4
GABARAP	No	No	No	No	No	No	No	No	No	No	No	No	No	Yes	Yes	No	No	Yes	No	Yes	No	4
SMOC2	No	No	No	No	No	No	No	No	No	No	No	No	No	No	Yes	No	No	Yes	Yes	Yes	No	4
AGRN	Yes	Yes	No	Yes	No	No	No	No	No	No	No	No	No	No	No	No	No	No	No	No	No	3
GSN	Yes	No	Yes	Yes	No	No	No	No	No	No	No	No	No	No	No	No	No	No	No	No	No	3
PTPRS	Yes	Yes	No	No	No	No	No	No	No	No	No	No	No	Yes	No	No	No	No	No	No	No	3
SEZ6L	Yes	Yes	No	No	No	No	No	No	No	No	No	No	No	Yes	No	No	No	No	No	No	No	3
LDLR	Yes	No	No	No	No	No	No	No	No	No	No	No	No	Yes	Yes	No	No	No	No	No	No	3
NRXN3	Yes	Yes	No	No	No	No	No	No	No	No	No	No	No	Yes	No	No	No	No	No	No	No	3
PBXIP1	Yes	No	Yes	No	No	No	No	No	Yes	No	No	No	No	No	No	No	No	No	No	No	No	3
SERPINB6	Yes	Yes	No	No	No	No	No	No	Yes	No	No	No	No	No	No	No	No	No	No	No	No	3
ISLR	Yes	No	Yes	Yes	No	No	No	No	No	No	No	No	No	No	No	No	No	No	No	No	No	3
B2M	Yes	No	Yes	No	No	No	No	No	Yes	No	No	No	No	No	No	No	No	No	No	No	No	3
RNASE6	Yes	No	Yes	No	No	No	No	No	Yes	No	No	No	No	No	No	No	No	No	No	No	No	3
GPR37L1	Yes	No	Yes	No	No	No	No	No	No	No	No	No	No	Yes	No	No	No	No	No	No	No	3
CARTPT	Yes	No	No	No	No	No	No	No	Yes	No	No	No	No	Yes	No	No	No	No	No	No	No	3
CPLX1	Yes	Yes	No	No	No	No	No	No	No	No	No	No	No	No	No	No	No	No	No	Yes	No	3
MAP2	Yes	No	No	Yes	No	No	No	No	No	No	No	No	No	No	No	No	No	Yes	No	No	No	3
TAC1	Yes	No	No	Yes	No	No	No	No	No	No	No	No	No	No	Yes	No	No	No	No	No	No	3
C11orf87	Yes	Yes	Yes	No	No	No	No	No	No	No	No	No	No	No	No	No	No	No	No	No	No	3
IGKV3-7	No	Yes	Yes	No	No	No	No	No	Yes	No	No	No	No	No	No	No	No	No	No	No	No	3
IGLV4-69	No	Yes	Yes	No	No	No	No	No	Yes	No	No	No	No	No	No	No	No	No	No	No	No	3
CPB2	No	Yes	Yes	No	No	No	No	No	Yes	No	No	No	No	No	No	No	No	No	No	No	No	3
CDH1	No	Yes	Yes	No	No	No	No	No	Yes	No	No	No	No	No	No	No	No	No	No	No	No	3
NRN1	No	Yes	No	No	No	No	No	No	No	No	No	No	No	Yes	Yes	No	No	No	No	No	No	3
IGHV3-15	No	Yes	Yes	No	No	No	No	No	Yes	No	No	No	No	No	No	No	No	No	No	No	No	3
IGHV3-35	No	Yes	Yes	No	No	No	No	No	Yes	No	No	No	No	No	No	No	No	No	No	No	No	3
STMN3	No	Yes	No	No	No	No	No	No	No	No	No	No	No	Yes	No	No	No	No	No	Yes	No	3
VSTM2B	No	Yes	No	No	No	No	No	No	No	No	No	No	Yes	Yes	No	No	No	No	No	No	No	3
APLP1	No	Yes	No	No	No	No	No	Yes	No	No	No	No	No	Yes	No	No	No	No	No	No	No	3
FAM3C	No	Yes	No	No	No	No	No	Yes	No	No	No	No	No	Yes	No	No	No	No	No	No	No	3
CDH6	No	Yes	No	No	No	No	No	No	No	No	No	No	No	Yes	Yes	No	No	No	No	No	No	3
EPHA4	No	Yes	No	No	No	No	No	No	No	No	No	No	No	Yes	No	No	No	No	No	No	Yes	3
SCN3B	No	Yes	No	No	No	No	No	No	Yes	No	No	No	No	Yes	No	No	No	No	No	No	No	3
NELL2	No	Yes	No	No	No	Yes	No	No	No	No	No	No	No	Yes	No	No	No	No	No	No	No	3
KLKB1	No	Yes	Yes	No	No	No	No	No	Yes	No	No	No	No	No	No	No	No	No	No	No	No	3
NSF	No	Yes	Yes	No	No	No	No	No	Yes	No	No	No	No	No	No	No	No	No	No	No	No	3
CHL1	No	Yes	No	No	No	No	No	No	No	No	No	No	No	Yes	No	No	No	No	Yes	No	No	3
CP	No	Yes	Yes	No	No	No	Yes	No	No	No	No	No	No	No	No	No	No	No	No	No	No	3
KNG1	No	Yes	Yes	No	No	No	No	No	Yes	No	No	No	No	No	No	No	No	No	No	No	No	3
IGKV1D-33	No	Yes	Yes	No	No	No	No	No	Yes	No	No	No	No	No	No	No	No	No	No	No	No	3
IGLV1-47	No	Yes	Yes	No	No	No	No	No	Yes	No	No	No	No	No	No	No	No	No	No	No	No	3
IGHV3-30	No	Yes	Yes	No	No	No	No	No	Yes	No	No	No	No	No	No	No	No	No	No	No	No	3
IGHV3-7	No	Yes	Yes	No	No	No	No	No	Yes	No	No	No	No	No	No	No	No	No	No	No	No	3
IGKC	No	Yes	Yes	No	No	No	No	No	Yes	No	No	No	No	No	No	No	No	No	No	No	No	3
RBP4	No	Yes	No	No	No	No	No	No	Yes	No	No	No	Yes	No	No	No	No	No	No	No	No	3
AHSG	No	Yes	No	Yes	No	No	No	No	Yes	No	No	No	No	No	No	No	No	No	No	No	No	3
ATP1B1	No	Yes	No	No	No	No	No	No	Yes	No	No	Yes	No	No	No	No	No	No	No	No	No	3
SCG5	No	Yes	No	No	No	No	No	Yes	No	No	No	No	No	Yes	No	No	No	No	No	No	No	3
SERPIND1	No	Yes	No	Yes	No	No	No	No	Yes	No	No	No	No	No	No	No	No	No	No	No	No	3
SERPINF2	No	Yes	Yes	No	No	No	No	No	Yes	No	No	No	No	No	No	No	No	No	No	No	No	3
IGLC3	No	Yes	Yes	No	No	No	No	No	Yes	No	No	No	No	No	No	No	No	No	No	No	No	3
LAMP1	No	Yes	No	No	No	No	Yes	No	Yes	No	No	No	No	No	No	No	No	No	No	No	No	3
CDH2	No	Yes	Yes	No	No	No	No	No	No	No	No	No	No	Yes	No	No	No	No	No	No	No	3
HK1	No	Yes	No	No	No	No	No	No	Yes	No	No	No	No	Yes	No	No	No	No	No	No	No	3
ORM2	No	Yes	No	No	No	No	No	No	Yes	No	No	No	Yes	No	No	No	No	No	No	No	No	3
OMG	No	Yes	No	No	No	No	No	No	No	No	No	No	No	No	No	No	No	Yes	Yes	No	No	3
CD200	No	Yes	No	No	No	No	No	No	Yes	No	No	No	No	Yes	No	No	No	No	No	No	No	3
LUM	No	Yes	No	No	No	No	No	No	Yes	No	No	No	Yes	No	No	No	No	No	No	No	No	3
CDH13	No	Yes	No	No	No	No	No	Yes	No	No	No	No	No	Yes	No	No	No	No	No	No	No	3
ACTB	No	Yes	No	No	No	No	No	No	Yes	No	No	No	No	No	Yes	No	No	No	No	No	No	3
GSTO1	No	Yes	Yes	No	No	No	No	No	Yes	No	No	No	No	No	No	No	No	No	No	No	No	3
PCDH1	No	Yes	No	No	No	No	No	No	No	No	No	No	No	Yes	Yes	No	No	No	No	No	No	3
ALCAM	No	Yes	No	No	No	No	No	No	No	No	No	No	Yes	Yes	No	No	No	No	No	No	No	3
NID2	No	Yes	Yes	No	No	No	No	No	No	No	No	No	Yes	No	No	No	No	No	No	No	No	3
OPCML	No	Yes	No	No	No	No	No	Yes	No	No	No	No	No	Yes	No	No	No	No	No	No	No	3
ATP6AP1	No	Yes	Yes	No	No	No	No	No	No	No	No	No	No	Yes	No	No	No	No	No	No	No	3
FBLN7	No	Yes	Yes	No	No	No	No	No	No	No	No	No	No	Yes	No	No	No	No	No	No	No	3
SHISA6	No	Yes	Yes	No	No	No	No	No	No	No	No	No	No	No	Yes	No	No	No	No	No	No	3
RTN4RL2	No	Yes	No	No	No	Yes	No	No	No	No	No	No	No	Yes	No	No	No	No	No	No	No	3
CACNA2D3	No	Yes	Yes	No	No	No	No	No	No	No	No	No	No	Yes	No	No	No	No	No	No	No	3
SCG3	No	Yes	No	No	No	No	No	Yes	No	No	No	No	No	Yes	No	No	No	No	No	No	No	3
SORCS1	No	Yes	No	No	No	No	No	No	Yes	No	No	No	No	Yes	No	No	No	No	No	No	No	3
PITHD1	No	Yes	No	Yes	No	No	No	No	No	No	No	No	No	No	Yes	No	No	No	No	No	No	3
CBLN4	No	Yes	No	No	No	No	No	No	No	No	No	No	Yes	Yes	No	No	No	No	No	No	No	3
FETUB	No	Yes	No	Yes	No	No	No	No	Yes	No	No	No	No	No	No	No	No	No	No	No	No	3
TAC3	No	Yes	No	No	No	No	No	No	Yes	No	No	No	No	Yes	No	No	No	No	No	No	No	3
CDH9	No	Yes	No	No	No	No	No	No	Yes	No	No	No	No	Yes	No	No	No	No	No	No	No	3
NDRG2	No	Yes	Yes	No	No	No	No	No	Yes	No	No	No	No	No	No	No	No	No	No	No	No	3
SORCS3	No	Yes	No	No	No	No	No	No	Yes	No	No	No	No	Yes	No	No	No	No	No	No	No	3
CAMK2A	No	Yes	No	No	No	No	No	No	Yes	No	No	No	No	No	Yes	No	No	No	No	No	No	3
PSAT1	No	Yes	No	No	No	No	No	No	Yes	No	No	No	No	No	No	No	No	No	No	Yes	No	3
CAMK2D	No	No	Yes	Yes	No	No	No	No	No	No	No	No	No	Yes	No	No	No	No	No	No	No	3
NPC2	No	No	Yes	No	No	No	No	No	Yes	No	No	No	Yes	No	No	No	No	No	No	No	No	3
PENK	No	No	Yes	No	No	No	No	No	No	No	No	No	No	Yes	Yes	No	No	No	No	No	No	3
CBR1	No	No	Yes	No	No	No	No	No	Yes	No	No	No	No	Yes	No	No	No	No	No	No	No	3
MARCKSL1	No	No	Yes	No	No	No	No	No	No	No	No	No	No	No	Yes	No	No	No	No	Yes	No	3
CDH11	No	No	Yes	No	No	No	No	No	No	No	No	No	No	Yes	Yes	No	No	No	No	No	No	3
SORCS2	No	No	Yes	No	No	No	No	No	Yes	No	No	No	No	No	No	No	Yes	No	No	No	No	3
CALM2	No	No	No	Yes	No	No	Yes	No	No	No	Yes	No	No	No	No	No	No	No	No	No	No	3
ME1	No	No	No	Yes	No	No	No	No	No	No	No	No	No	Yes	No	No	No	No	No	Yes	No	3
DTD1	No	No	No	Yes	No	No	No	No	No	No	No	No	No	No	Yes	No	No	No	No	Yes	No	3
NME1	No	No	No	Yes	No	No	No	No	No	No	No	No	No	Yes	Yes	No	No	No	No	No	No	3
DNAJA2	No	No	No	Yes	No	No	No	No	No	No	No	No	No	No	No	No	No	Yes	Yes	No	No	3
EIF4B	No	No	No	Yes	No	No	No	No	No	No	No	No	No	No	No	No	No	No	No	Yes	Yes	3
GABARAPL2	No	No	No	Yes	No	No	No	No	No	No	No	No	No	Yes	Yes	No	No	No	No	No	No	3
BLMH	No	No	No	Yes	No	No	No	No	Yes	No	No	No	No	No	No	No	No	No	Yes	No	No	3
APOA4	No	No	No	Yes	No	No	No	No	Yes	No	No	No	Yes	No	No	No	No	No	No	No	No	3
SYN1	No	No	No	No	No	No	No	No	Yes	No	No	No	No	Yes	Yes	No	No	No	No	No	No	3
PPP3CA	No	No	No	No	No	No	No	No	Yes	No	No	No	No	Yes	Yes	No	No	No	No	No	No	3
SNCA	No	No	No	No	No	No	No	No	Yes	No	No	No	No	No	Yes	No	No	Yes	No	No	No	3
CAND1	No	No	No	No	No	No	No	No	Yes	No	No	No	No	Yes	Yes	No	No	No	No	No	No	3
CFL1	No	No	No	No	No	No	No	No	Yes	No	No	No	No	Yes	Yes	No	No	No	No	No	No	3
PPP1R7	No	No	No	No	No	No	No	No	Yes	No	No	No	No	Yes	Yes	No	No	No	No	No	No	3
CKB	No	No	No	No	No	No	No	No	Yes	No	No	No	No	Yes	Yes	No	No	No	No	No	No	3
ST13	No	No	No	No	No	No	No	No	Yes	No	No	No	No	No	Yes	No	No	No	No	Yes	No	3
GMFB	No	No	No	No	No	No	No	No	Yes	No	No	No	No	Yes	Yes	No	No	No	No	No	No	3
ARF3	No	No	No	No	No	No	No	No	Yes	No	No	No	No	Yes	Yes	No	No	No	No	No	No	3
NUDC	No	No	No	No	No	No	No	No	Yes	No	No	No	No	No	Yes	No	No	No	No	Yes	No	3
HSP90AA1	No	No	No	No	No	No	No	No	Yes	No	No	No	No	Yes	Yes	No	No	No	No	No	No	3
DPYSL2	No	No	No	No	No	No	No	No	Yes	No	No	No	No	Yes	Yes	No	No	No	No	No	No	3
TPM1	No	No	No	No	No	No	No	No	Yes	No	No	No	No	Yes	Yes	No	No	No	No	No	No	3
DYNLL2	No	No	No	No	No	No	No	No	Yes	No	No	No	No	Yes	Yes	No	No	No	No	No	No	3
PCSK2	No	No	No	No	No	No	No	No	Yes	No	No	No	No	Yes	Yes	No	No	No	No	No	No	3
PDYN	No	No	No	No	No	No	No	No	Yes	No	No	No	No	Yes	Yes	No	No	No	No	No	No	3
CD44	No	No	No	No	No	No	No	No	Yes	No	Yes	No	Yes	No	No	No	No	No	No	No	No	3
EZR	No	No	No	No	No	No	No	No	Yes	No	No	No	No	No	Yes	No	No	Yes	No	No	No	3
TKT	No	No	No	No	No	No	No	No	Yes	No	No	No	No	Yes	Yes	No	No	No	No	No	No	3
BDNF	No	No	No	No	No	No	No	No	Yes	No	No	No	No	Yes	Yes	No	No	No	No	No	No	3
TNFRSF12A	No	No	No	No	No	No	No	No	Yes	No	No	No	No	No	No	No	No	Yes	Yes	No	No	3
PNOC	No	No	No	No	No	No	No	No	Yes	No	No	No	No	Yes	Yes	No	No	No	No	No	No	3
JAG1	No	No	No	No	No	No	No	No	Yes	No	No	No	No	Yes	Yes	No	No	No	No	No	No	3
FABP5	No	No	No	No	No	No	No	No	Yes	No	No	No	No	Yes	Yes	No	No	No	No	No	No	3
CETP	No	No	No	No	No	No	No	No	Yes	No	No	No	No	Yes	Yes	No	No	No	No	No	No	3
NTNG1	No	No	No	No	No	No	No	No	Yes	No	No	No	No	Yes	Yes	No	No	No	No	No	No	3
LINGO3	No	No	No	No	No	No	No	No	Yes	No	No	Yes	No	No	Yes	No	No	No	No	No	No	3
PAPPA2	No	No	No	No	No	No	No	No	Yes	No	No	No	No	Yes	Yes	No	No	No	No	No	No	3
SCRG1	No	No	No	No	No	No	No	No	Yes	No	No	No	Yes	No	No	No	No	No	Yes	No	No	3
PCSK1	No	No	No	No	No	No	No	No	Yes	No	No	No	No	Yes	No	No	No	No	No	No	Yes	3
TMSB10	No	No	No	No	No	No	No	No	No	Yes	No	No	No	No	No	No	No	Yes	Yes	No	No	3
RAD23A	No	No	No	No	No	No	No	No	No	No	No	No	No	Yes	Yes	No	No	No	No	Yes	No	3
UBE2V1	No	No	No	No	No	No	No	No	No	No	No	No	No	Yes	Yes	No	No	No	No	Yes	No	3
TBCB	No	No	No	No	No	No	No	No	No	No	No	No	No	Yes	No	No	No	Yes	No	Yes	No	3
MAPRE1	No	No	No	No	No	No	No	No	No	No	No	No	No	Yes	Yes	No	No	No	No	Yes	No	3
VSNL1	No	No	No	No	No	No	No	No	No	No	No	No	No	No	Yes	No	No	No	Yes	Yes	No	3
SDC4	No	No	No	No	No	No	No	No	No	No	No	No	No	No	No	No	Yes	Yes	Yes	No	No	3
TREM1	No	No	No	No	No	No	No	No	No	No	No	No	No	No	No	No	Yes	No	No	Yes	Yes	3
MAP2K1	No	No	No	No	No	No	No	No	No	No	No	No	No	No	No	No	No	Yes	Yes	Yes	No	3
NSFL1C	No	No	No	No	No	No	No	No	No	No	No	No	No	No	No	No	No	Yes	Yes	Yes	No	3
CRKL	No	No	No	No	No	No	No	No	No	No	No	No	No	No	No	No	No	Yes	Yes	Yes	No	3
MMP10	No	No	No	No	No	No	No	No	No	No	No	No	No	No	No	No	No	Yes	No	Yes	Yes	3
CACYBP	No	No	No	No	No	No	No	No	No	No	No	No	No	No	No	No	No	Yes	Yes	Yes	No	3
DLG4	No	No	No	No	No	No	No	No	No	No	No	No	No	No	No	No	No	No	Yes	Yes	Yes	3
NRXN2	Yes	Yes	No	No	No	No	No	No	No	No	No	No	No	No	No	No	No	No	No	No	No	2
NCAM1	Yes	Yes	No	No	No	No	No	No	No	No	No	No	No	No	No	No	No	No	No	No	No	2
PTPRD	Yes	Yes	No	No	No	No	No	No	No	No	No	No	No	No	No	No	No	No	No	No	No	2
TGOLN2	Yes	Yes	No	No	No	No	No	No	No	No	No	No	No	No	No	No	No	No	No	No	No	2
IL1RAP	Yes	No	Yes	No	No	No	No	No	No	No	No	No	No	No	No	No	No	No	No	No	No	2
SEMA4D	Yes	Yes	No	No	No	No	No	No	No	No	No	No	No	No	No	No	No	No	No	No	No	2
EFEMP2	Yes	No	Yes	No	No	No	No	No	No	No	No	No	No	No	No	No	No	No	No	No	No	2
S100A7	Yes	No	No	No	No	No	No	No	Yes	No	No	No	No	No	No	No	No	No	No	No	No	2
VSTM2A	Yes	No	No	No	No	No	No	No	No	No	No	No	No	Yes	No	No	No	No	No	No	No	2
VEGFC	Yes	No	No	No	No	No	No	No	No	No	No	No	No	No	Yes	No	No	No	No	No	No	2
CNTFR	Yes	No	No	No	No	No	No	No	No	No	No	No	No	No	Yes	No	No	No	No	No	No	2
CD74	Yes	No	No	Yes	No	No	No	No	No	No	No	No	No	No	No	No	No	No	No	No	No	2
SLITRK3	Yes	No	No	No	No	No	No	No	Yes	No	No	No	No	No	No	No	No	No	No	No	No	2
C1QTNF3	Yes	No	No	No	No	No	No	No	Yes	No	No	No	No	No	No	No	No	No	No	No	No	2
WFDC1	Yes	No	Yes	No	No	No	No	No	No	No	No	No	No	No	No	No	No	No	No	No	No	2
ELN	Yes	No	No	No	No	No	No	No	No	No	No	No	No	No	No	No	No	Yes	No	No	No	2
PKDCC	Yes	Yes	No	No	No	No	No	No	No	No	No	No	No	No	No	No	No	No	No	No	No	2
APOC2	Yes	No	No	No	No	No	Yes	No	No	No	No	No	No	No	No	No	No	No	No	No	No	2
C1QA	Yes	No	No	No	No	No	No	No	No	No	No	No	No	No	No	No	No	Yes	No	No	No	2
PRSS1	Yes	No	Yes	No	No	No	No	No	No	No	No	No	No	No	No	No	No	No	No	No	No	2
GNB1	Yes	No	No	No	No	No	No	No	Yes	No	No	No	No	No	No	No	No	No	No	No	No	2
PRAP1	Yes	No	No	No	No	No	No	No	Yes	No	No	No	No	No	No	No	No	No	No	No	No	2
MT3	Yes	No	Yes	No	No	No	No	No	No	No	No	No	No	No	No	No	No	No	No	No	No	2
THOP1	Yes	No	No	No	No	No	No	No	No	No	No	No	No	No	No	No	No	No	Yes	No	No	2
MFAP5	Yes	No	No	No	No	No	No	No	No	No	No	Yes	No	No	No	No	No	No	No	No	No	2
PDAP1	Yes	No	No	No	No	No	No	No	No	No	No	No	No	No	No	No	No	Yes	No	No	No	2
RPH3A	Yes	No	No	Yes	No	No	No	No	No	No	No	No	No	No	No	No	No	No	No	No	No	2
VIP	Yes	No	Yes	No	No	No	No	No	No	No	No	No	No	No	No	No	No	No	No	No	No	2
SHISA9	Yes	No	No	No	No	No	No	No	No	No	No	No	No	Yes	No	No	No	No	No	No	No	2
OLR1	Yes	No	No	No	No	No	No	No	No	No	No	No	No	No	No	No	No	No	No	Yes	No	2
COL2A1	Yes	No	No	No	No	No	No	No	No	No	No	No	No	No	No	No	No	No	Yes	No	No	2
ATP6V1E1	Yes	No	No	No	No	No	No	No	No	No	No	No	No	No	Yes	No	No	No	No	No	No	2
MANF	Yes	No	No	Yes	No	No	No	No	No	No	No	No	No	No	No	No	No	No	No	No	No	2
SEL1L	Yes	No	No	No	No	No	No	No	No	No	No	No	No	Yes	No	No	No	No	No	No	No	2
REG1A	Yes	Yes	No	No	No	No	No	No	No	No	No	No	No	No	No	No	No	No	No	No	No	2
C1GALT1C1	Yes	No	No	No	No	No	No	No	No	No	No	No	No	No	Yes	No	No	No	No	No	No	2
IGF1R	Yes	No	No	No	No	No	No	No	No	No	No	No	No	No	No	No	No	No	Yes	No	No	2
IGLV7-46	No	Yes	No	No	No	No	No	No	Yes	No	No	No	No	No	No	No	No	No	No	No	No	2
IGKV2D-24	No	Yes	Yes	No	No	No	No	No	No	No	No	No	No	No	No	No	No	No	No	No	No	2
KHSRP	No	Yes	Yes	No	No	No	No	No	No	No	No	No	No	No	No	No	No	No	No	No	No	2
NBL1	No	Yes	No	No	No	No	No	No	No	No	No	No	No	Yes	No	No	No	No	No	No	No	2
COL5A1	No	Yes	No	No	No	No	No	No	No	No	No	No	No	No	No	No	No	No	Yes	No	No	2
SEZ6L2	No	Yes	No	No	No	No	No	No	No	No	No	No	No	Yes	No	No	No	No	No	No	No	2
PCMT1	No	Yes	Yes	No	No	No	No	No	No	No	No	No	No	No	No	No	No	No	No	No	No	2
F5	No	Yes	Yes	No	No	No	No	No	No	No	No	No	No	No	No	No	No	No	No	No	No	2
IGHV3-49	No	Yes	No	No	No	No	No	No	Yes	No	No	No	No	No	No	No	No	No	No	No	No	2
NLGN4X	No	Yes	No	No	No	No	No	No	Yes	No	No	No	No	No	No	No	No	No	No	No	No	2
RGMA	No	Yes	No	No	No	No	No	No	No	No	No	No	No	Yes	No	No	No	No	No	No	No	2
ARPC4-TTLL3	No	Yes	Yes	No	No	No	No	No	No	No	No	No	No	No	No	No	No	No	No	No	No	2
IGLL5	No	Yes	Yes	No	No	No	No	No	No	No	No	No	No	No	No	No	No	No	No	No	No	2
IGKV3D-20	No	Yes	Yes	No	No	No	No	No	No	No	No	No	No	No	No	No	No	No	No	No	No	2
IGHV4-28	No	Yes	Yes	No	No	No	No	No	No	No	No	No	No	No	No	No	No	No	No	No	No	2
IGHV3-38	No	Yes	Yes	No	No	No	No	No	No	No	No	No	No	No	No	No	No	No	No	No	No	2
IGKV1-8	No	Yes	Yes	No	No	No	No	No	No	No	No	No	No	No	No	No	No	No	No	No	No	2
NTRK3	No	Yes	No	No	No	No	No	No	No	No	No	No	No	Yes	No	No	No	No	No	No	No	2
IGHV3-64D	No	Yes	No	No	No	No	No	No	Yes	No	No	No	No	No	No	No	No	No	No	No	No	2
SCN1B	No	Yes	Yes	No	No	No	No	No	No	No	No	No	No	No	No	No	No	No	No	No	No	2
PRNP	No	Yes	No	No	No	No	No	No	No	No	No	No	No	Yes	No	No	No	No	No	No	No	2
IGKV2-29	No	Yes	Yes	No	No	No	No	No	No	No	No	No	No	No	No	No	No	No	No	No	No	2
WBP2	No	Yes	No	No	No	No	No	No	Yes	No	No	No	No	No	No	No	No	No	No	No	No	2
IGLON5	No	Yes	No	No	No	No	No	No	No	No	No	No	No	No	Yes	No	No	No	No	No	No	2
KIAA0319L	No	Yes	Yes	No	No	No	No	No	No	No	No	No	No	No	No	No	No	No	No	No	No	2
APOD	No	Yes	Yes	No	No	No	No	No	No	No	No	No	No	No	No	No	No	No	No	No	No	2
PSAP	No	Yes	Yes	No	No	No	No	No	No	No	No	No	No	No	No	No	No	No	No	No	No	2
NXPH1	No	Yes	Yes	No	No	No	No	No	No	No	No	No	No	No	No	No	No	No	No	No	No	2
CD59	No	Yes	No	No	No	No	No	No	No	No	No	No	No	Yes	No	No	No	No	No	No	No	2
PITPNA	No	Yes	Yes	No	No	No	No	No	No	No	No	No	No	No	No	No	No	No	No	No	No	2
DDB1	No	Yes	Yes	No	No	No	No	No	No	No	No	No	No	No	No	No	No	No	No	No	No	2
MFGE8	No	Yes	No	No	No	No	No	No	No	No	No	No	No	No	Yes	No	No	No	No	No	No	2
UBC	No	Yes	No	Yes	No	No	No	No	No	No	No	No	No	No	No	No	No	No	No	No	No	2
MST1	No	Yes	No	No	No	No	No	No	Yes	No	No	No	No	No	No	No	No	No	No	No	No	2
PTPRF	No	Yes	No	No	No	No	No	No	No	No	No	No	No	Yes	No	No	No	No	No	No	No	2
AMPH	No	Yes	No	No	No	No	No	No	No	No	No	No	No	No	No	No	No	No	No	Yes	No	2
KIAA1549L	No	Yes	No	No	No	No	No	No	No	No	No	No	No	Yes	No	No	No	No	No	No	No	2
TYRO3	No	Yes	No	No	No	No	No	No	No	No	No	No	No	Yes	No	No	No	No	No	No	No	2
LSAMP	No	Yes	No	No	No	No	No	No	No	No	No	No	No	Yes	No	No	No	No	No	No	No	2
NCAM2	No	Yes	No	No	No	No	No	No	Yes	No	No	No	No	No	No	No	No	No	No	No	No	2
TMEM189-UBE2V1	No	Yes	Yes	No	No	No	No	No	No	No	No	No	No	No	No	No	No	No	No	No	No	2
RGMB	No	Yes	No	No	No	No	No	No	No	No	No	No	No	Yes	No	No	No	No	No	No	No	2
EPHA10	No	Yes	No	No	No	No	No	No	No	No	No	No	No	Yes	No	No	No	No	No	No	No	2
PPP1R1B	No	Yes	No	No	No	No	No	No	Yes	No	No	No	No	No	No	No	No	No	No	No	No	2
A1BG	No	Yes	Yes	No	No	No	No	No	No	No	No	No	No	No	No	No	No	No	No	No	No	2
GFRA2	No	Yes	No	No	No	No	No	No	No	No	No	No	No	Yes	No	No	No	No	No	No	No	2
NCAN	No	Yes	No	No	No	No	No	Yes	No	No	No	No	No	No	No	No	No	No	No	No	No	2
PCDH17	No	Yes	No	No	No	No	No	No	Yes	No	No	No	No	No	No	No	No	No	No	No	No	2
PCDH7	No	Yes	No	No	No	No	No	No	No	No	No	No	No	Yes	No	No	No	No	No	No	No	2
TNFRSF21	No	Yes	No	No	No	No	No	No	No	No	No	No	No	Yes	No	No	No	No	No	No	No	2
B3GALNT1	No	Yes	Yes	No	No	No	No	No	No	No	No	No	No	No	No	No	No	No	No	No	No	2
NFASC	No	Yes	No	No	No	No	No	No	No	No	No	No	No	Yes	No	No	No	No	No	No	No	2
F9	No	Yes	No	Yes	No	No	No	No	No	No	No	No	No	No	No	No	No	No	No	No	No	2
PLG	No	Yes	No	No	No	No	No	No	No	No	No	No	Yes	No	No	No	No	No	No	No	No	2
F12	No	Yes	No	No	No	No	No	No	Yes	No	No	No	No	No	No	No	No	No	No	No	No	2
SERPINC1	No	Yes	No	No	No	No	No	No	Yes	No	No	No	No	No	No	No	No	No	No	No	No	2
SERPINA1	No	Yes	Yes	No	No	No	No	No	No	No	No	No	No	No	No	No	No	No	No	No	No	2
SERPINA3	No	Yes	Yes	No	No	No	No	No	No	No	No	No	No	No	No	No	No	No	No	No	No	2
C3	No	Yes	Yes	No	No	No	No	No	No	No	No	No	No	No	No	No	No	No	No	No	No	2
IGKV1-39	No	Yes	Yes	No	No	No	No	No	No	No	No	No	No	No	No	No	No	No	No	No	No	2
IGKV3-20	No	Yes	Yes	No	No	No	No	No	No	No	No	No	No	No	No	No	No	No	No	No	No	2
IGKV3-15	No	Yes	Yes	No	No	No	No	No	No	No	No	No	No	No	No	No	No	No	No	No	No	2
IGLV3-19	No	Yes	No	No	No	No	No	No	Yes	No	No	No	No	No	No	No	No	No	No	No	No	2
IGHV2-70	No	Yes	Yes	No	No	No	No	No	No	No	No	No	No	No	No	No	No	No	No	No	No	2
IGHG1	No	Yes	Yes	No	No	No	No	No	No	No	No	No	No	No	No	No	No	No	No	No	No	2
IGHG2	No	Yes	No	No	No	No	No	No	Yes	No	No	No	No	No	No	No	No	No	No	No	No	2
IGHG3	No	Yes	No	No	No	No	No	No	Yes	No	No	No	No	No	No	No	No	No	No	No	No	2
APOA1	No	Yes	No	No	No	No	No	No	Yes	No	No	No	No	No	No	No	No	No	No	No	No	2
APOA2	No	Yes	Yes	No	No	No	No	No	No	No	No	No	No	No	No	No	No	No	No	No	No	2
APCS	No	Yes	No	No	No	No	No	No	Yes	No	No	No	No	No	No	No	No	No	No	No	No	2
APOH	No	Yes	No	No	No	No	No	No	Yes	No	No	No	No	No	No	No	No	No	No	No	No	2
LRG1	No	Yes	Yes	No	No	No	No	No	No	No	No	No	No	No	No	No	No	No	No	No	No	2
ORM1	No	Yes	No	No	No	No	No	No	Yes	No	No	No	No	No	No	No	No	No	No	No	No	2
TF	No	Yes	Yes	No	No	No	No	No	No	No	No	No	No	No	No	No	No	No	No	No	No	2
HPX	No	Yes	Yes	No	No	No	No	No	No	No	No	No	No	No	No	No	No	No	No	No	No	2
LCAT	No	Yes	No	No	No	No	No	No	Yes	No	No	No	No	No	No	No	No	No	No	No	No	2
SERPINA5	No	Yes	No	No	No	No	No	No	Yes	No	No	No	No	No	No	No	No	No	No	No	No	2
SERPING1	No	Yes	Yes	No	No	No	No	No	No	No	No	No	No	No	No	No	No	No	No	No	No	2
IGKV2-30	No	Yes	Yes	No	No	No	No	No	No	No	No	No	No	No	No	No	No	No	No	No	No	2
IGKV4-1	No	Yes	No	No	No	No	No	No	Yes	No	No	No	No	No	No	No	No	No	No	No	No	2
SOD3	No	Yes	Yes	No	No	No	No	No	No	No	No	No	No	No	No	No	No	No	No	No	No	2
CFH	No	Yes	No	No	No	Yes	No	No	No	No	No	No	No	No	No	No	No	No	No	No	No	2
GSTP1	No	Yes	No	No	No	No	No	No	Yes	No	No	No	No	No	No	No	No	No	No	No	No	2
CSF1	No	Yes	No	No	No	No	No	No	Yes	No	No	No	No	No	No	No	No	No	No	No	No	2
LAMP2	No	Yes	No	No	No	No	Yes	No	No	No	No	No	No	No	No	No	No	No	No	No	No	2
VCAN	No	Yes	No	No	No	No	No	No	Yes	No	No	No	No	No	No	No	No	No	No	No	No	2
CPB1	No	Yes	No	No	No	No	No	No	Yes	No	No	No	No	No	No	No	No	No	No	No	No	2
PTPRZ1	No	Yes	No	No	No	No	No	No	Yes	No	No	No	No	No	No	No	No	No	No	No	No	2
AZGP1	No	Yes	Yes	No	No	No	No	No	No	No	No	No	No	No	No	No	No	No	No	No	No	2
SERPINA4	No	Yes	No	No	No	No	No	No	Yes	No	No	No	No	No	No	No	No	No	No	No	No	2
PRDX2	No	Yes	No	No	No	No	No	No	Yes	No	No	No	No	No	No	No	No	No	No	No	No	2
AFM	No	Yes	No	No	No	No	No	No	Yes	No	No	No	No	No	No	No	No	No	No	No	No	2
PPIC	No	Yes	No	No	No	No	No	No	No	No	No	Yes	No	No	No	No	No	No	No	No	No	2
NOV	No	Yes	Yes	No	No	No	No	No	No	No	No	No	No	No	No	No	No	No	No	No	No	2
MAN2A2	No	Yes	Yes	No	No	No	No	No	No	No	No	No	No	No	No	No	No	No	No	No	No	2
EFNB2	No	Yes	No	No	No	No	No	No	No	No	No	No	No	Yes	No	No	No	No	No	No	No	2
CACNA2D1	No	Yes	No	No	No	No	No	No	No	No	No	No	No	Yes	No	No	No	No	No	No	No	2
SIRPA	No	Yes	Yes	No	No	No	No	No	No	No	No	No	No	No	No	No	No	No	No	No	No	2
GPLD1	No	Yes	No	No	No	No	No	No	Yes	No	No	No	No	No	No	No	No	No	No	No	No	2
HSPG2	No	Yes	No	No	No	Yes	No	No	No	No	No	No	No	No	No	No	No	No	No	No	No	2
GALNT1	No	Yes	Yes	No	No	No	No	No	No	No	No	No	No	No	No	No	No	No	No	No	No	2
TMEM132D	No	Yes	No	No	No	No	No	No	No	No	No	No	No	Yes	No	No	No	No	No	No	No	2
PTPRR	No	Yes	No	No	No	No	No	No	No	No	No	No	No	No	No	No	No	No	No	No	Yes	2
TMEM132A	No	Yes	No	No	No	No	No	No	No	No	No	No	No	No	No	No	No	Yes	No	No	No	2
ACTBL2	No	Yes	Yes	No	No	No	No	No	No	No	No	No	No	No	No	No	No	No	No	No	No	2
C4orf48	No	Yes	No	No	No	No	No	No	No	No	No	No	No	Yes	No	No	No	No	No	No	No	2
PRRT3	No	Yes	No	No	No	No	No	No	No	No	No	No	No	Yes	No	No	No	No	No	No	No	2
GPR158	No	Yes	No	No	No	No	No	No	No	No	No	No	No	No	Yes	No	No	No	No	No	No	2
CASC4	No	Yes	Yes	No	No	No	No	No	No	No	No	No	No	No	No	No	No	No	No	No	No	2
ISLR2	No	Yes	No	No	No	No	No	No	No	No	No	No	No	No	No	No	No	No	Yes	No	No	2
NEGR1	No	Yes	No	No	No	No	No	No	No	No	No	No	No	Yes	No	No	No	No	No	No	No	2
MAATS1	No	Yes	Yes	No	No	No	No	No	No	No	No	No	No	No	No	No	No	No	No	No	No	2
HS6ST3	No	Yes	No	No	No	No	No	No	No	No	No	No	No	Yes	No	No	No	No	No	No	No	2
CADM2	No	Yes	No	No	No	No	No	No	No	No	No	No	No	Yes	No	No	No	No	No	No	No	2
LRTM2	No	Yes	No	No	No	No	No	No	No	No	No	No	No	Yes	No	No	No	No	No	No	No	2
POMGNT1	No	Yes	Yes	No	No	No	No	No	No	No	No	No	No	No	No	No	No	No	No	No	No	2
IGSF21	No	Yes	No	No	No	No	No	No	No	No	No	No	No	Yes	No	No	No	No	No	No	No	2
ST6GAL2	No	Yes	No	No	No	No	No	No	No	No	No	No	No	Yes	No	No	No	No	No	No	No	2
CNDP1	No	Yes	No	No	No	No	No	Yes	No	No	No	No	No	No	No	No	No	No	No	No	No	2
SLITRK1	No	Yes	No	No	No	No	No	No	No	No	No	No	No	Yes	No	No	No	No	No	No	No	2
CGREF1	No	Yes	No	No	No	No	No	No	No	No	No	No	No	Yes	No	No	No	No	No	No	No	2
MAP1LC3A	No	Yes	No	No	No	No	No	No	No	No	No	No	No	No	No	No	No	No	No	Yes	No	2
MMRN2	No	Yes	Yes	No	No	No	No	No	No	No	No	No	No	No	No	No	No	No	No	No	No	2
CALY	No	Yes	Yes	No	No	No	No	No	No	No	No	No	No	No	No	No	No	No	No	No	No	2
PODXL2	No	Yes	No	No	No	No	No	No	No	No	No	No	No	No	Yes	No	No	No	No	No	No	2
FRRS1L	No	Yes	No	No	No	No	No	No	No	No	No	No	No	Yes	No	No	No	No	No	No	No	2
NTM	No	Yes	No	No	No	No	No	Yes	No	No	No	No	No	No	No	No	No	No	No	No	No	2
CNTN3	No	Yes	No	No	No	No	No	No	No	No	No	No	No	Yes	No	No	No	No	No	No	No	2
PCDH10	No	Yes	No	No	No	No	No	No	No	No	No	No	No	Yes	No	No	No	No	No	No	No	2
PCSK1N	No	Yes	No	No	No	No	No	Yes	No	No	No	No	No	No	No	No	No	No	No	No	No	2
PLXNA1	No	Yes	No	No	No	No	No	No	No	No	No	No	No	Yes	No	No	No	No	No	No	No	2
ENPP5	No	Yes	No	No	No	No	No	No	Yes	No	No	No	No	No	No	No	No	No	No	No	No	2
AJAP1	No	Yes	No	No	No	No	No	No	No	No	No	No	No	Yes	No	No	No	No	No	No	No	2
SLC39A10	No	Yes	No	No	No	No	No	No	No	No	No	No	No	Yes	No	No	No	No	No	No	No	2
HEG1	No	Yes	No	No	No	No	No	No	No	No	No	No	No	Yes	No	No	No	No	No	No	No	2
ADAMTS8	No	Yes	No	No	No	No	No	No	No	No	No	No	No	No	No	No	No	No	Yes	No	No	2
HYOU1	No	Yes	No	No	No	No	No	No	No	No	No	No	No	No	Yes	No	No	No	No	No	No	2
PCDHAC2	No	Yes	No	No	No	No	No	No	No	No	No	No	No	No	Yes	No	No	No	No	No	No	2
ROBO1	No	Yes	No	No	No	No	No	No	Yes	No	No	No	No	No	No	No	No	No	No	No	No	2
PDGFA	No	No	Yes	No	No	No	No	No	Yes	No	No	No	No	No	No	No	No	No	No	No	No	2
C16orf89	No	No	Yes	Yes	No	No	No	No	No	No	No	No	No	No	No	No	No	No	No	No	No	2
DDAH2	No	No	Yes	No	No	No	No	No	No	No	No	No	No	No	Yes	No	No	No	No	No	No	2
ATP6AP2	No	No	Yes	No	No	No	No	No	No	No	No	No	No	No	Yes	No	No	No	No	No	No	2
SHISA7	No	No	Yes	No	No	No	No	No	No	No	No	No	No	Yes	No	No	No	No	No	No	No	2
PVALB	No	No	Yes	No	No	No	No	No	No	No	No	No	No	Yes	No	No	No	No	No	No	No	2
TLL1	No	No	Yes	No	No	No	No	No	No	No	No	No	No	No	Yes	No	No	No	No	No	No	2
CFI	No	No	Yes	No	No	No	No	No	Yes	No	No	No	No	No	No	No	No	No	No	No	No	2
PLD4	No	No	Yes	No	No	No	No	No	No	No	No	No	No	Yes	No	No	No	No	No	No	No	2
FBLN5	No	No	Yes	No	No	No	No	No	Yes	No	No	No	No	No	No	No	No	No	No	No	No	2
GRN	No	No	Yes	No	No	No	No	No	Yes	No	No	No	No	No	No	No	No	No	No	No	No	2
IDH1	No	No	Yes	No	No	No	No	No	Yes	No	No	No	No	No	No	No	No	No	No	No	No	2
F13A1	No	No	Yes	No	No	No	No	No	Yes	No	No	No	No	No	No	No	No	No	No	No	No	2
AGT	No	No	Yes	No	No	No	No	No	No	No	No	No	No	No	No	No	No	Yes	No	No	No	2
CRP	No	No	Yes	No	No	No	No	No	Yes	No	No	No	No	No	No	No	No	No	No	No	No	2
F13B	No	No	Yes	No	No	No	No	No	Yes	No	No	No	No	No	No	No	No	No	No	No	No	2
C2	No	No	Yes	No	No	No	No	No	No	No	No	No	Yes	No	No	No	No	No	No	No	No	2
SERPINA6	No	No	Yes	No	No	No	No	No	Yes	No	No	No	No	No	No	No	No	No	No	No	No	2
GAA	No	No	Yes	No	No	No	No	No	Yes	No	No	No	No	No	No	No	No	No	No	No	No	2
EDN3	No	No	Yes	No	No	No	No	No	No	No	No	No	No	Yes	No	No	No	No	No	No	No	2
SMPD1	No	No	Yes	No	No	No	No	No	No	No	No	No	No	No	No	No	No	No	Yes	No	No	2
PSMB1	No	No	Yes	No	No	No	No	No	No	No	No	No	No	Yes	No	No	No	No	No	No	No	2
PON1	No	No	Yes	No	No	No	No	No	Yes	No	No	No	No	No	No	No	No	No	No	No	No	2
PRDX6	No	No	Yes	No	No	No	No	No	Yes	No	No	No	No	No	No	No	No	No	No	No	No	2
PRKAR1B	No	No	Yes	No	No	No	No	No	No	No	No	No	No	No	Yes	No	No	No	No	No	No	2
GLRX	No	No	Yes	No	No	No	No	No	No	No	No	No	No	No	Yes	No	No	No	No	No	No	2
SERPINF1	No	No	Yes	No	No	No	No	No	Yes	No	No	No	No	No	No	No	No	No	No	No	No	2
TAGLN	No	No	Yes	No	No	No	No	No	Yes	No	No	No	No	No	No	No	No	No	No	No	No	2
GANAB	No	No	Yes	No	No	No	No	No	No	No	No	No	No	No	Yes	No	No	No	No	No	No	2
GPNMB	No	No	Yes	No	No	No	No	No	Yes	No	No	No	No	No	No	No	No	No	No	No	No	2
FUT11	No	No	Yes	No	No	No	No	No	Yes	No	No	No	No	No	No	No	No	No	No	No	No	2
QSOX2	No	No	Yes	Yes	No	No	No	No	No	No	No	No	No	No	No	No	No	No	No	No	No	2
XXYLT1	No	No	Yes	No	No	No	No	No	No	No	No	No	No	Yes	No	No	No	No	No	No	No	2
NLGN2	No	No	Yes	No	No	No	No	No	No	No	No	No	No	No	Yes	No	No	No	No	No	No	2
FAM174A	No	No	Yes	No	No	No	No	No	No	No	No	No	No	Yes	No	No	No	No	No	No	No	2
HTRA1	No	No	Yes	No	No	No	No	No	Yes	No	No	No	No	No	No	No	No	No	No	No	No	2
PEBP4	No	No	Yes	No	No	No	No	No	No	No	No	No	No	No	Yes	No	No	No	No	No	No	2
A4GALT	No	No	Yes	No	No	No	No	No	Yes	No	No	No	No	No	No	No	No	No	No	No	No	2
TREM2	No	No	Yes	No	No	No	No	No	No	No	No	No	No	No	No	No	No	Yes	No	No	No	2
VAPA	No	No	Yes	No	No	No	No	No	No	No	No	No	No	No	No	No	No	No	No	Yes	No	2
CLIC4	No	No	Yes	No	No	No	No	No	Yes	No	No	No	No	No	No	No	No	No	No	No	No	2
CRK	No	No	No	Yes	No	No	No	No	No	No	No	No	No	No	No	No	No	No	No	Yes	No	2
NUDT3	No	No	No	Yes	No	No	No	No	No	No	No	No	No	No	No	No	No	No	No	Yes	No	2
AKAP12	No	No	No	Yes	No	No	No	No	Yes	No	No	No	No	No	No	No	No	No	No	No	No	2
SUMO2	No	No	No	Yes	No	No	No	No	No	No	No	No	No	No	No	No	No	No	No	Yes	No	2
TPT1	No	No	No	Yes	No	No	No	No	No	No	No	No	No	No	No	No	No	No	No	Yes	No	2
GABARAPL1	No	No	No	Yes	No	No	No	No	No	No	No	No	No	No	No	No	No	No	No	Yes	No	2
PKIA	No	No	No	Yes	No	No	No	No	No	No	No	No	No	No	Yes	No	No	No	No	No	No	2
PLXDC1	No	No	No	Yes	No	No	No	No	No	No	No	No	No	Yes	No	No	No	No	No	No	No	2
ASRGL1	No	No	No	Yes	No	No	No	No	No	No	No	No	No	No	Yes	No	No	No	No	No	No	2
PGLYRP2	No	No	No	Yes	No	No	No	No	Yes	No	No	No	No	No	No	No	No	No	No	No	No	2
NECAB1	No	No	No	Yes	No	No	No	No	No	No	No	No	No	No	No	No	No	No	No	Yes	No	2
SCN2B	No	No	No	Yes	No	No	No	No	No	No	No	No	No	No	No	No	No	No	No	Yes	No	2
C1QL3	No	No	No	Yes	No	No	No	No	Yes	No	No	No	No	No	No	No	No	No	No	No	No	2
AHSA1	No	No	No	Yes	No	No	No	No	No	No	No	No	No	No	No	No	No	No	No	Yes	No	2
SH3BGRL2	No	No	No	Yes	No	No	No	No	No	No	No	No	No	No	No	No	No	No	No	Yes	No	2
AKR1A1	No	No	No	Yes	No	No	No	No	No	No	No	No	No	Yes	No	No	No	No	No	No	No	2
DNAJB2	No	No	No	Yes	No	No	No	No	No	No	No	No	No	No	No	No	No	No	No	Yes	No	2
SUMO4	No	No	No	Yes	No	No	No	No	No	No	No	No	No	No	No	No	No	No	No	Yes	No	2
TMEFF2	No	No	No	Yes	No	No	No	No	Yes	No	No	No	No	No	No	No	No	No	No	No	No	2
HSPA4	No	No	No	Yes	No	No	No	No	Yes	No	No	No	No	No	No	No	No	No	No	No	No	2
SERPINB9	No	No	No	Yes	No	No	No	No	No	No	No	No	No	No	No	No	No	No	Yes	No	No	2
APOA1BP	No	No	No	Yes	No	No	No	No	No	No	No	No	No	No	Yes	No	No	No	No	No	No	2
IDI1	No	No	No	Yes	No	No	No	No	No	No	No	No	No	No	No	No	No	No	No	Yes	No	2
NAXE	No	No	No	No	No	Yes	No	No	Yes	No	No	No	No	No	No	No	No	No	No	No	No	2
APOE	No	No	No	No	No	Yes	No	No	No	No	No	No	No	No	No	No	No	No	Yes	No	No	2
VTN	No	No	No	No	No	No	Yes	No	Yes	No	No	No	No	No	No	No	No	No	No	No	No	2
APOC1	No	No	No	No	No	No	Yes	No	No	No	No	No	Yes	No	No	No	No	No	No	No	No	2
CALB1	No	No	No	No	No	No	No	Yes	No	No	No	No	Yes	No	No	No	No	No	No	No	No	2
TMSB4X	No	No	No	No	No	No	No	No	Yes	Yes	No	No	No	No	No	No	No	No	No	No	No	2
CFL2	No	No	No	No	No	No	No	No	Yes	No	No	No	No	No	Yes	No	No	No	No	No	No	2
HSPA8	No	No	No	No	No	No	No	No	Yes	No	No	No	No	No	Yes	No	No	No	No	No	No	2
CYRIB	No	No	No	No	No	No	No	No	Yes	No	No	No	No	No	No	No	No	No	No	Yes	No	2
SKP1	No	No	No	No	No	No	No	No	Yes	No	No	No	No	No	Yes	No	No	No	No	No	No	2
TALDO1	No	No	No	No	No	No	No	No	Yes	No	No	No	No	No	Yes	No	No	No	No	No	No	2
RNH1	No	No	No	No	No	No	No	No	Yes	No	No	No	No	No	Yes	No	No	No	No	No	No	2
CORO1A	No	No	No	No	No	No	No	No	Yes	No	No	No	No	No	Yes	No	No	No	No	No	No	2
ANGPTL4	No	No	No	No	No	No	No	No	Yes	No	No	No	No	No	Yes	No	No	No	No	No	No	2
WDR1	No	No	No	No	No	No	No	No	Yes	No	No	No	No	No	Yes	No	No	No	No	No	No	2
CAPG	No	No	No	No	No	No	No	No	Yes	No	No	No	No	No	Yes	No	No	No	No	No	No	2
VSIG4	No	No	No	No	No	No	No	No	Yes	No	No	No	No	No	Yes	No	No	No	No	No	No	2
COTL1	No	No	No	No	No	No	No	No	Yes	No	No	No	No	No	Yes	No	No	No	No	No	No	2
PLXDC2	No	No	No	No	No	No	No	No	Yes	No	No	No	Yes	No	No	No	No	No	No	No	No	2
PSMA6	No	No	No	No	No	No	No	No	Yes	No	No	No	No	No	Yes	No	No	No	No	No	No	2
IGHV3-72	No	No	No	No	No	No	No	No	Yes	No	No	No	Yes	No	No	No	No	No	No	No	No	2
HSPE1	No	No	No	No	No	No	No	No	Yes	No	No	No	No	No	Yes	No	No	No	No	No	No	2
TIE1	No	No	No	No	No	No	No	No	Yes	No	No	No	No	Yes	No	No	No	No	No	No	No	2
LGALS1	No	No	No	No	No	No	No	No	Yes	No	No	No	No	No	Yes	No	No	No	No	No	No	2
ACYP2	No	No	No	No	No	No	No	No	Yes	No	No	No	No	Yes	No	No	No	No	No	No	No	2
SERPINB1	No	No	No	No	No	No	No	No	Yes	No	No	No	No	No	No	No	No	No	Yes	No	No	2
NUTF2	No	No	No	No	No	No	No	No	Yes	No	No	No	No	No	Yes	No	No	No	No	No	No	2
MDK	No	No	No	No	No	No	No	No	Yes	No	No	No	No	Yes	No	No	No	No	No	No	No	2
MET	No	No	No	No	No	No	No	No	Yes	No	No	No	No	Yes	No	No	No	No	No	No	No	2
LILRA2	No	No	No	No	No	No	No	No	Yes	No	No	No	No	No	No	No	No	Yes	No	No	No	2
LYVE1	No	No	No	No	No	No	No	No	Yes	No	No	No	No	Yes	No	No	No	No	No	No	No	2
NIF3L1	No	No	No	No	No	No	No	No	Yes	No	No	No	No	No	Yes	No	No	No	No	No	No	2
MMP17	No	No	No	No	No	No	No	No	Yes	No	No	No	No	Yes	No	No	No	No	No	No	No	2
HRG	No	No	No	No	No	No	No	No	Yes	No	No	No	No	No	No	No	No	No	Yes	No	No	2
CYCS	No	No	No	No	No	No	No	No	Yes	Yes	No	No	No	No	No	No	No	No	No	No	No	2
STC2	No	No	No	No	No	No	No	No	Yes	No	No	No	No	No	Yes	No	No	No	No	No	No	2
SFRP4	No	No	No	No	No	No	No	No	Yes	No	No	No	No	No	No	No	No	No	Yes	No	No	2
PRRT2	No	No	No	No	No	No	No	No	Yes	No	No	No	No	No	No	No	No	No	No	Yes	No	2
PTPRT	No	No	No	No	No	No	No	No	Yes	No	No	No	No	Yes	No	No	No	No	No	No	No	2
CDH7	No	No	No	No	No	No	No	No	Yes	No	No	No	No	No	Yes	No	No	No	No	No	No	2
LINGO1	No	No	No	No	No	No	No	No	Yes	No	No	No	No	Yes	No	No	No	No	No	No	No	2
IGFBP6	No	No	No	No	No	No	No	No	Yes	No	No	No	No	No	No	No	No	No	Yes	No	No	2
TPM3	No	No	No	No	No	No	No	No	No	No	No	Yes	No	Yes	No	No	No	No	No	No	No	2
CD46	No	No	No	No	No	No	No	No	No	No	No	Yes	No	Yes	No	No	No	No	No	No	No	2
ECM1	No	No	No	No	No	No	No	No	No	No	No	No	Yes	Yes	No	No	No	No	No	No	No	2
LPHN1	No	No	No	No	No	No	No	No	No	No	No	No	No	Yes	Yes	No	No	No	No	No	No	2
EPHA5	No	No	No	No	No	No	No	No	No	No	No	No	No	Yes	Yes	No	No	No	No	No	No	2
MRC2	No	No	No	No	No	No	No	No	No	No	No	No	No	Yes	Yes	No	No	No	No	No	No	2
MAN1A1	No	No	No	No	No	No	No	No	No	No	No	No	No	Yes	Yes	No	No	No	No	No	No	2
EPHA7	No	No	No	No	No	No	No	No	No	No	No	No	No	Yes	Yes	No	No	No	No	No	No	2
NEFM	No	No	No	No	No	No	No	No	No	No	No	No	No	Yes	Yes	No	No	No	No	No	No	2
LRP8	No	No	No	No	No	No	No	No	No	No	No	No	No	Yes	Yes	No	No	No	No	No	No	2
ACHE	No	No	No	No	No	No	No	No	No	No	No	No	No	Yes	No	No	No	No	No	No	Yes	2
NELL1	No	No	No	No	No	No	No	No	No	No	No	No	No	Yes	No	No	No	No	Yes	No	No	2
NA	No	No	No	No	No	No	No	No	No	No	No	No	No	Yes	Yes	No	No	No	No	No	No	2
CD248	No	No	No	No	No	No	No	No	No	No	No	No	No	Yes	Yes	No	No	No	No	No	No	2
FAM49B	No	No	No	No	No	No	No	No	No	No	No	No	No	Yes	Yes	No	No	No	No	No	No	2
CNTN5	No	No	No	No	No	No	No	No	No	No	No	No	No	Yes	No	No	Yes	No	No	No	No	2
SNCB	No	No	No	No	No	No	No	No	No	No	No	No	No	Yes	Yes	No	No	No	No	No	No	2
ACAT2	No	No	No	No	No	No	No	No	No	No	No	No	No	Yes	Yes	No	No	No	No	No	No	2
NME2	No	No	No	No	No	No	No	No	No	No	No	No	No	Yes	Yes	No	No	No	No	No	No	2
PSMA4	No	No	No	No	No	No	No	No	No	No	No	No	No	Yes	Yes	No	No	No	No	No	No	2
PPP2R4	No	No	No	No	No	No	No	No	No	No	No	No	No	Yes	Yes	No	No	No	No	No	No	2
MAT2A	No	No	No	No	No	No	No	No	No	No	No	No	No	Yes	Yes	No	No	No	No	No	No	2
CARKD	No	No	No	No	No	No	No	No	No	No	No	No	No	Yes	Yes	No	No	No	No	No	No	2
CKMT1A	No	No	No	No	No	No	No	No	No	No	No	No	No	Yes	Yes	No	No	No	No	No	No	2
PHPT1	No	No	No	No	No	No	No	No	No	No	No	No	No	Yes	Yes	No	No	No	No	No	No	2
PSMA1	No	No	No	No	No	No	No	No	No	No	No	No	No	Yes	Yes	No	No	No	No	No	No	2
FABP7	No	No	No	No	No	No	No	No	No	No	No	No	No	Yes	Yes	No	No	No	No	No	No	2
DDT	No	No	No	No	No	No	No	No	No	No	No	No	No	Yes	Yes	No	No	No	No	No	No	2
CX3CL1	No	No	No	No	No	No	No	No	No	No	No	No	No	Yes	No	No	Yes	No	No	No	No	2
PSMB7	No	No	No	No	No	No	No	No	No	No	No	No	No	Yes	Yes	No	No	No	No	No	No	2
UFM1	No	No	No	No	No	No	No	No	No	No	No	No	No	Yes	Yes	No	No	No	No	No	No	2
PFN2	No	No	No	No	No	No	No	No	No	No	No	No	No	Yes	Yes	No	No	No	No	No	No	2
SLIT1	No	No	No	No	No	No	No	No	No	No	No	No	No	Yes	No	No	No	No	No	Yes	No	2
S100A1	No	No	No	No	No	No	No	No	No	No	No	No	No	Yes	Yes	No	No	No	No	No	No	2
PSMB4	No	No	No	No	No	No	No	No	No	No	No	No	No	Yes	Yes	No	No	No	No	No	No	2
PSMA3	No	No	No	No	No	No	No	No	No	No	No	No	No	Yes	Yes	No	No	No	No	No	No	2
HINT1	No	No	No	No	No	No	No	No	No	No	No	No	No	Yes	Yes	No	No	No	No	No	No	2
TMSB15A	No	No	No	No	No	No	No	No	No	No	No	No	No	Yes	Yes	No	No	No	No	No	No	2
CCL3	No	No	No	No	No	No	No	No	No	No	No	No	No	No	No	No	Yes	Yes	No	No	No	2
CRH	No	No	No	No	No	No	No	No	No	No	No	No	No	No	No	No	Yes	No	Yes	No	No	2
PRCP	No	No	No	No	No	No	No	No	No	No	No	No	No	No	No	No	Yes	No	Yes	No	No	2
CC2D1A	No	No	No	No	No	No	No	No	No	No	No	No	No	No	No	No	No	Yes	Yes	No	No	2
DTX3	No	No	No	No	No	No	No	No	No	No	No	No	No	No	No	No	No	Yes	Yes	No	No	2
SNAP29	No	No	No	No	No	No	No	No	No	No	No	No	No	No	No	No	No	Yes	Yes	No	No	2
ATP5IF1	No	No	No	No	No	No	No	No	No	No	No	No	No	No	No	No	No	Yes	Yes	No	No	2
EGLN1	No	No	No	No	No	No	No	No	No	No	No	No	No	No	No	No	No	Yes	Yes	No	No	2
LACTB2	No	No	No	No	No	No	No	No	No	No	No	No	No	No	No	No	No	Yes	No	Yes	No	2
RWDD1	No	No	No	No	No	No	No	No	No	No	No	No	No	No	No	No	No	Yes	No	Yes	No	2
DNAJC6	No	No	No	No	No	No	No	No	No	No	No	No	No	No	No	No	No	Yes	Yes	No	No	2
PPP1R2	No	No	No	No	No	No	No	No	No	No	No	No	No	No	No	No	No	Yes	Yes	No	No	2
ABL1	No	No	No	No	No	No	No	No	No	No	No	No	No	No	No	No	No	Yes	Yes	No	No	2
CEP170	No	No	No	No	No	No	No	No	No	No	No	No	No	No	No	No	No	Yes	Yes	No	No	2
PLPBP	No	No	No	No	No	No	No	No	No	No	No	No	No	No	No	No	No	Yes	Yes	No	No	2
TNFRSF1B	No	No	No	No	No	No	No	No	No	No	No	No	No	No	No	No	No	Yes	No	Yes	No	2
HMOX2	No	No	No	No	No	No	No	No	No	No	No	No	No	No	No	No	No	Yes	Yes	No	No	2
DNAJB14	No	No	No	No	No	No	No	No	No	No	No	No	No	No	No	No	No	Yes	No	Yes	No	2
SPART	No	No	No	No	No	No	No	No	No	No	No	No	No	No	No	No	No	Yes	No	Yes	No	2
CPLX2	No	No	No	No	No	No	No	No	No	No	No	No	No	No	No	No	No	No	Yes	Yes	No	2
STX8	No	No	No	No	No	No	No	No	No	No	No	No	No	No	No	No	No	No	Yes	Yes	No	2
PPP3CA|PPP3R1	No	No	No	No	No	No	No	No	No	No	No	No	No	No	No	No	No	No	No	Yes	Yes	2
DLG2	No	No	No	No	No	No	No	No	No	No	No	No	No	No	No	No	No	No	No	Yes	Yes	2
TCEAL5	No	No	No	No	No	No	No	No	No	No	No	No	No	No	No	No	No	No	No	Yes	Yes	2
CHN1	No	No	No	No	No	No	No	No	No	No	No	No	No	No	No	No	No	No	No	Yes	Yes	2
HOMER1	No	No	No	No	No	No	No	No	No	No	No	No	No	No	No	No	No	No	No	Yes	Yes	2
ELAVL2	No	No	No	No	No	No	No	No	No	No	No	No	No	No	No	No	No	No	No	Yes	Yes	2
TMOD2	No	No	No	No	No	No	No	No	No	No	No	No	No	No	No	No	No	No	No	Yes	Yes	2
MAPRE3	No	No	No	No	No	No	No	No	No	No	No	No	No	No	No	No	No	No	No	Yes	Yes	2
TMOD3	No	No	No	No	No	No	No	No	No	No	No	No	No	No	No	No	No	No	No	Yes	Yes	2
LIN7B	No	No	No	No	No	No	No	No	No	No	No	No	No	No	No	No	No	No	No	Yes	Yes	2
NEFH	No	No	No	No	No	No	No	No	No	No	No	No	No	No	No	No	No	No	No	Yes	Yes	2
TCEAL3	No	No	No	No	No	No	No	No	No	No	No	No	No	No	No	No	No	No	No	Yes	Yes	2
PIN1	No	No	No	No	No	No	No	No	No	No	No	No	No	No	No	No	No	No	No	Yes	Yes	2
GARS1	No	No	No	No	No	No	No	No	No	No	No	No	No	No	No	No	No	No	No	Yes	Yes	2
PFDN4	No	No	No	No	No	No	No	No	No	No	No	No	No	No	No	No	No	No	No	Yes	Yes	2
PTPA	No	No	No	No	No	No	No	No	No	No	No	No	No	No	No	No	No	No	No	Yes	Yes	2
COX5A	No	No	No	No	No	No	No	No	No	No	No	No	No	No	No	No	No	No	No	Yes	Yes	2
ATP6V1F	No	No	No	No	No	No	No	No	No	No	No	No	No	No	No	No	No	No	No	Yes	Yes	2
CAMLG	No	No	No	No	No	No	No	No	No	No	No	No	No	No	No	No	No	No	No	Yes	Yes	2
NCKIPSD	No	No	No	No	No	No	No	No	No	No	No	No	No	No	No	No	No	No	No	Yes	Yes	2
IGBP1	No	No	No	No	No	No	No	No	No	No	No	No	No	No	No	No	No	No	No	Yes	Yes	2
TTC9	No	No	No	No	No	No	No	No	No	No	No	No	No	No	No	No	No	No	No	Yes	Yes	2
GUK1	No	No	No	No	No	No	No	No	No	No	No	No	No	No	No	No	No	No	No	Yes	Yes	2
AGFG1	No	No	No	No	No	No	No	No	No	No	No	No	No	No	No	No	No	No	No	Yes	Yes	2
ITGA1|ITGB1	No	No	No	No	No	No	No	No	No	No	No	No	No	No	No	No	No	No	No	Yes	Yes	2
KRT9	Yes	No	No	No	No	No	No	No	No	No	No	No	No	No	No	No	No	No	No	No	No	1
EFEMP1	Yes	No	No	No	No	No	No	No	No	No	No	No	No	No	No	No	No	No	No	No	No	1
DAG1	Yes	No	No	No	No	No	No	No	No	No	No	No	No	No	No	No	No	No	No	No	No	1
CECR1	Yes	No	No	No	No	No	No	No	No	No	No	No	No	No	No	No	No	No	No	No	No	1
CFD	Yes	No	No	No	No	No	No	No	No	No	No	No	No	No	No	No	No	No	No	No	No	1
SLPI	Yes	No	No	No	No	No	No	No	No	No	No	No	No	No	No	No	No	No	No	No	No	1
FGFR1	Yes	No	No	No	No	No	No	No	No	No	No	No	No	No	No	No	No	No	No	No	No	1
SERPINB3	Yes	No	No	No	No	No	No	No	No	No	No	No	No	No	No	No	No	No	No	No	No	1
CNTNAP3	Yes	No	No	No	No	No	No	No	No	No	No	No	No	No	No	No	No	No	No	No	No	1
PTK7	Yes	No	No	No	No	No	No	No	No	No	No	No	No	No	No	No	No	No	No	No	No	1
MERTK	Yes	No	No	No	No	No	No	No	No	No	No	No	No	No	No	No	No	No	No	No	No	1
ATP5A1	Yes	No	No	No	No	No	No	No	No	No	No	No	No	No	No	No	No	No	No	No	No	1
TIMP4	Yes	No	No	No	No	No	No	No	No	No	No	No	No	No	No	No	No	No	No	No	No	1
SIRPB1	Yes	No	No	No	No	No	No	No	No	No	No	No	No	No	No	No	No	No	No	No	No	1
CDH12	Yes	No	No	No	No	No	No	No	No	No	No	No	No	No	No	No	No	No	No	No	No	1
CCL14	Yes	No	No	No	No	No	No	No	No	No	No	No	No	No	No	No	No	No	No	No	No	1
MPZ	Yes	No	No	No	No	No	No	No	No	No	No	No	No	No	No	No	No	No	No	No	No	1
CPS1	Yes	No	No	No	No	No	No	No	No	No	No	No	No	No	No	No	No	No	No	No	No	1
CALD1	Yes	No	No	No	No	No	No	No	No	No	No	No	No	No	No	No	No	No	No	No	No	1
GAS1	Yes	No	No	No	No	No	No	No	No	No	No	No	No	No	No	No	No	No	No	No	No	1
KREMEN1	Yes	No	No	No	No	No	No	No	No	No	No	No	No	No	No	No	No	No	No	No	No	1
CD320	Yes	No	No	No	No	No	No	No	No	No	No	No	No	No	No	No	No	No	No	No	No	1
FAM19A1	Yes	No	No	No	No	No	No	No	No	No	No	No	No	No	No	No	No	No	No	No	No	1
B4GALT2	Yes	No	No	No	No	No	No	No	No	No	No	No	No	No	No	No	No	No	No	No	No	1
SEC62	Yes	No	No	No	No	No	No	No	No	No	No	No	No	No	No	No	No	No	No	No	No	1
DEFA3	Yes	No	No	No	No	No	No	No	No	No	No	No	No	No	No	No	No	No	No	No	No	1
ADGRA3	Yes	No	No	No	No	No	No	No	No	No	No	No	No	No	No	No	No	No	No	No	No	1
SYNJ1	Yes	No	No	No	No	No	No	No	No	No	No	No	No	No	No	No	No	No	No	No	No	1
ACVR2A	Yes	No	No	No	No	No	No	No	No	No	No	No	No	No	No	No	No	No	No	No	No	1
LYNX1	Yes	No	No	No	No	No	No	No	No	No	No	No	No	No	No	No	No	No	No	No	No	1
GKN1	Yes	No	No	No	No	No	No	No	No	No	No	No	No	No	No	No	No	No	No	No	No	1
ARG1	Yes	No	No	No	No	No	No	No	No	No	No	No	No	No	No	No	No	No	No	No	No	1
PRSS23	Yes	No	No	No	No	No	No	No	No	No	No	No	No	No	No	No	No	No	No	No	No	1
CREG1	Yes	No	No	No	No	No	No	No	No	No	No	No	No	No	No	No	No	No	No	No	No	1
CXCL16	Yes	No	No	No	No	No	No	No	No	No	No	No	No	No	No	No	No	No	No	No	No	1
DEFA1	Yes	No	No	No	No	No	No	No	No	No	No	No	No	No	No	No	No	No	No	No	No	1
WARS	Yes	No	No	No	No	No	No	No	No	No	No	No	No	No	No	No	No	No	No	No	No	1
CDH3	Yes	No	No	No	No	No	No	No	No	No	No	No	No	No	No	No	No	No	No	No	No	1
DSTN	Yes	No	No	No	No	No	No	No	No	No	No	No	No	No	No	No	No	No	No	No	No	1
CPPED1	Yes	No	No	No	No	No	No	No	No	No	No	No	No	No	No	No	No	No	No	No	No	1
TMEM108	Yes	No	No	No	No	No	No	No	No	No	No	No	No	No	No	No	No	No	No	No	No	1
ATF6	Yes	No	No	No	No	No	No	No	No	No	No	No	No	No	No	No	No	No	No	No	No	1
C1orf21	Yes	No	No	No	No	No	No	No	No	No	No	No	No	No	No	No	No	No	No	No	No	1
PDGFRL	Yes	No	No	No	No	No	No	No	No	No	No	No	No	No	No	No	No	No	No	No	No	1
ST6GALNAC5	Yes	No	No	No	No	No	No	No	No	No	No	No	No	No	No	No	No	No	No	No	No	1
B3GAT2	Yes	No	No	No	No	No	No	No	No	No	No	No	No	No	No	No	No	No	No	No	No	1
TNFRSF10C	Yes	No	No	No	No	No	No	No	No	No	No	No	No	No	No	No	No	No	No	No	No	1
MT1H	Yes	No	No	No	No	No	No	No	No	No	No	No	No	No	No	No	No	No	No	No	No	1
FAM3A	Yes	No	No	No	No	No	No	No	No	No	No	No	No	No	No	No	No	No	No	No	No	1
LDLRAD3	Yes	No	No	No	No	No	No	No	No	No	No	No	No	No	No	No	No	No	No	No	No	1
TNFSF12	Yes	No	No	No	No	No	No	No	No	No	No	No	No	No	No	No	No	No	No	No	No	1
ST8SIA4	Yes	No	No	No	No	No	No	No	No	No	No	No	No	No	No	No	No	No	No	No	No	1
COX6B1	Yes	No	No	No	No	No	No	No	No	No	No	No	No	No	No	No	No	No	No	No	No	1
HRNR	Yes	No	No	No	No	No	No	No	No	No	No	No	No	No	No	No	No	No	No	No	No	1
HACD3	Yes	No	No	No	No	No	No	No	No	No	No	No	No	No	No	No	No	No	No	No	No	1
MCFD2	Yes	No	No	No	No	No	No	No	No	No	No	No	No	No	No	No	No	No	No	No	No	1
LCE3D	Yes	No	No	No	No	No	No	No	No	No	No	No	No	No	No	No	No	No	No	No	No	1
PLAC9	Yes	No	No	No	No	No	No	No	No	No	No	No	No	No	No	No	No	No	No	No	No	1
NDRG1	Yes	No	No	No	No	No	No	No	No	No	No	No	No	No	No	No	No	No	No	No	No	1
RTTN	Yes	No	No	No	No	No	No	No	No	No	No	No	No	No	No	No	No	No	No	No	No	1
CD300LF	Yes	No	No	No	No	No	No	No	No	No	No	No	No	No	No	No	No	No	No	No	No	1
SYCP2L	Yes	No	No	No	No	No	No	No	No	No	No	No	No	No	No	No	No	No	No	No	No	1
SECTM1	Yes	No	No	No	No	No	No	No	No	No	No	No	No	No	No	No	No	No	No	No	No	1
TXNRD2	Yes	No	No	No	No	No	No	No	No	No	No	No	No	No	No	No	No	No	No	No	No	1
IGLV3-9	No	Yes	No	No	No	No	No	No	No	No	No	No	No	No	No	No	No	No	No	No	No	1
IGHV3OR16-12	No	Yes	No	No	No	No	No	No	No	No	No	No	No	No	No	No	No	No	No	No	No	1
CSPG5	No	Yes	No	No	No	No	No	No	No	No	No	No	No	No	No	No	No	No	No	No	No	1
COL15A1	No	Yes	No	No	No	No	No	No	No	No	No	No	No	No	No	No	No	No	No	No	No	1
KRT81	No	Yes	No	No	No	No	No	No	No	No	No	No	No	No	No	No	No	No	No	No	No	1
CLCNKB	No	Yes	No	No	No	No	No	No	No	No	No	No	No	No	No	No	No	No	No	No	No	1
IGKV3D-11	No	Yes	No	No	No	No	No	No	No	No	No	No	No	No	No	No	No	No	No	No	No	1
FAIM2	No	Yes	No	No	No	No	No	No	No	No	No	No	No	No	No	No	No	No	No	No	No	1
CRTAC1	No	Yes	No	No	No	No	No	No	No	No	No	No	No	No	No	No	No	No	No	No	No	1
IGKV6-21	No	Yes	No	No	No	No	No	No	No	No	No	No	No	No	No	No	No	No	No	No	No	1
NRXN1	No	Yes	No	No	No	No	No	No	No	No	No	No	No	No	No	No	No	No	No	No	No	1
IGHV5-10-1	No	Yes	No	No	No	No	No	No	No	No	No	No	No	No	No	No	No	No	No	No	No	1
SELENOS	No	Yes	No	No	No	No	No	No	No	No	No	No	No	No	No	No	No	No	No	No	No	1
TRBV7-2	No	Yes	No	No	No	No	No	No	No	No	No	No	No	No	No	No	No	No	No	No	No	1
ADGRB2	No	Yes	No	No	No	No	No	No	No	No	No	No	No	No	No	No	No	No	No	No	No	1
FHAD1	No	Yes	No	No	No	No	No	No	No	No	No	No	No	No	No	No	No	No	No	No	No	1
CD55	No	Yes	No	No	No	No	No	No	No	No	No	No	No	No	No	No	No	No	No	No	No	1
SLITRK2	No	Yes	No	No	No	No	No	No	No	No	No	No	No	No	No	No	No	No	No	No	No	1
BMP1	No	Yes	No	No	No	No	No	No	No	No	No	No	No	No	No	No	No	No	No	No	No	1
PCDH9	No	Yes	No	No	No	No	No	No	No	No	No	No	No	No	No	No	No	No	No	No	No	1
ADAM23	No	Yes	No	No	No	No	No	No	No	No	No	No	No	No	No	No	No	No	No	No	No	1
DPP6	No	Yes	No	No	No	No	No	No	No	No	No	No	No	No	No	No	No	No	No	No	No	1
TMEM25	No	Yes	No	No	No	No	No	No	No	No	No	No	No	No	No	No	No	No	No	No	No	1
DKK3	No	Yes	No	No	No	No	No	No	No	No	No	No	No	No	No	No	No	No	No	No	No	1
PCYOX1	No	Yes	No	No	No	No	No	No	No	No	No	No	No	No	No	No	No	No	No	No	No	1
ADAM22	No	Yes	No	No	No	No	No	No	No	No	No	No	No	No	No	No	No	No	No	No	No	1
GRIA4	No	Yes	No	No	No	No	No	No	No	No	No	No	No	No	No	No	No	No	No	No	No	1
SERPINA10	No	Yes	No	No	No	No	No	No	No	No	No	No	No	No	No	No	No	No	No	No	No	1
ZNF511-PRAP1	No	Yes	No	No	No	No	No	No	No	No	No	No	No	No	No	No	No	No	No	No	No	1
KIF5A	No	Yes	No	No	No	No	No	No	No	No	No	No	No	No	No	No	No	No	No	No	No	1
KLK11	No	Yes	No	No	No	No	No	No	No	No	No	No	No	No	No	No	No	No	No	No	No	1
MASP2	No	Yes	No	No	No	No	No	No	No	No	No	No	No	No	No	No	No	No	No	No	No	1
MATN2	No	Yes	No	No	No	No	No	No	No	No	No	No	No	No	No	No	No	No	No	No	No	1
EPHB6	No	Yes	No	No	No	No	No	No	No	No	No	No	No	No	No	No	No	No	No	No	No	1
GPR37	No	Yes	No	No	No	No	No	No	No	No	No	No	No	No	No	No	No	No	No	No	No	1
ANGPTL7	No	Yes	No	No	No	No	No	No	No	No	No	No	No	No	No	No	No	No	No	No	No	1
SEMA7A	No	Yes	No	No	No	No	No	No	No	No	No	No	No	No	No	No	No	No	No	No	No	1
CPD	No	Yes	No	No	No	No	No	No	No	No	No	No	No	No	No	No	No	No	No	No	No	1
ADGRL1	No	Yes	No	No	No	No	No	No	No	No	No	No	No	No	No	No	No	No	No	No	No	1
CLSTN1	No	Yes	No	No	No	No	No	No	No	No	No	No	No	No	No	No	No	No	No	No	No	1
SLITRK5	No	Yes	No	No	No	No	No	No	No	No	No	No	No	No	No	No	No	No	No	No	No	1
PCDH8	No	Yes	No	No	No	No	No	No	No	No	No	No	No	No	No	No	No	No	No	No	No	1
CALCA	No	Yes	No	No	No	No	No	No	No	No	No	No	No	No	No	No	No	No	No	No	No	1
IGLV3-25	No	Yes	No	No	No	No	No	No	No	No	No	No	No	No	No	No	No	No	No	No	No	1
C9	No	Yes	No	No	No	No	No	No	No	No	No	No	No	No	No	No	No	No	No	No	No	1
ANG	No	Yes	No	No	No	No	No	No	No	No	No	No	No	No	No	No	No	No	No	No	No	1
VWF	No	Yes	No	No	No	No	No	No	No	No	No	No	No	No	No	No	No	No	No	No	No	1
APP	No	Yes	No	No	No	No	No	No	No	No	No	No	No	No	No	No	No	No	No	No	No	1
CLEC3B	No	Yes	No	No	No	No	No	No	No	No	No	No	No	No	No	No	No	No	No	No	No	1
BCHE	No	Yes	No	No	No	No	No	No	No	No	No	No	No	No	No	No	No	No	No	No	No	1
CCK	No	Yes	No	No	No	No	No	No	No	No	No	No	No	No	No	No	No	No	No	No	No	1
DCN	No	Yes	No	No	No	No	No	No	No	No	No	No	No	No	No	No	No	No	No	No	No	1
RNASE1	No	Yes	No	No	No	No	No	No	No	No	No	No	No	No	No	No	No	No	No	No	No	1
KRT16	No	Yes	No	No	No	No	No	No	No	No	No	No	No	No	No	No	No	No	No	No	No	1
PDGFRB	No	Yes	No	No	No	No	No	No	No	No	No	No	No	No	No	No	No	No	No	No	No	1
LTA4H	No	Yes	No	No	No	No	No	No	No	No	No	No	No	No	No	No	No	No	No	No	No	1
HSPA5	No	Yes	No	No	No	No	No	No	No	No	No	No	No	No	No	No	No	No	No	No	No	1
PKM2	No	No	No	No	No	No	No	No	No	No	Yes	No	No	No	No	No	No	No	No	No	No	1
HSP90B1	No	Yes	No	No	No	No	No	No	No	No	No	No	No	No	No	No	No	No	No	No	No	1
CSF2RA	No	Yes	No	No	No	No	No	No	No	No	No	No	No	No	No	No	No	No	No	No	No	1
FAH	No	Yes	No	No	No	No	No	No	No	No	No	No	No	No	No	No	No	No	No	No	No	1
GM2A	No	Yes	No	No	No	No	No	No	No	No	No	No	No	No	No	No	No	No	No	No	No	1
LGALS3	No	Yes	No	No	No	No	No	No	No	No	No	No	No	No	No	No	No	No	No	No	No	1
LBP	No	Yes	No	No	No	No	No	No	No	No	No	No	No	No	No	No	No	No	No	No	No	1
IDS	No	Yes	No	No	No	No	No	No	No	No	No	No	No	No	No	No	No	No	No	No	No	1
IGHV1-2	No	Yes	No	No	No	No	No	No	No	No	No	No	No	No	No	No	No	No	No	No	No	1
PTPRG	No	Yes	No	No	No	No	No	No	No	No	No	No	No	No	No	No	No	No	No	No	No	1
CALR	No	Yes	No	No	No	No	No	No	No	No	No	No	No	No	No	No	No	No	No	No	No	1
AXL	No	Yes	No	No	No	No	No	No	No	No	No	No	No	No	No	No	No	No	No	No	No	1
CASP14	No	Yes	No	No	No	No	No	No	No	No	No	No	No	No	No	No	No	No	No	No	No	1
L1CAM	No	Yes	No	No	No	No	No	No	No	No	No	No	No	No	No	No	No	No	No	No	No	1
IL6ST	No	Yes	No	No	No	No	No	No	No	No	No	No	No	No	No	No	No	No	No	No	No	1
MDH2	No	Yes	No	No	No	No	No	No	No	No	No	No	No	No	No	No	No	No	No	No	No	1
MASP1	No	Yes	No	No	No	No	No	No	No	No	No	No	No	No	No	No	No	No	No	No	No	1
CDH4	No	Yes	No	No	No	No	No	No	No	No	No	No	No	No	No	No	No	No	No	No	No	1
GRB2	No	Yes	No	No	No	No	No	No	No	No	No	No	No	No	No	No	No	No	No	No	No	1
CXADR	No	Yes	No	No	No	No	No	No	No	No	No	No	No	No	No	No	No	No	No	No	No	1
NOTCH2	No	Yes	No	No	No	No	No	No	No	No	No	No	No	No	No	No	No	No	No	No	No	1
APLP2	No	Yes	No	No	No	No	No	No	No	No	No	No	No	No	No	No	No	No	No	No	No	1
FMOD	No	Yes	No	No	No	No	No	No	No	No	No	No	No	No	No	No	No	No	No	No	No	1
FAM69C	No	Yes	No	No	No	No	No	No	No	No	No	No	No	No	No	No	No	No	No	No	No	1
CNTN1	No	Yes	No	No	No	No	No	No	No	No	No	No	No	No	No	No	No	No	No	No	No	1
LMAN2	No	Yes	No	No	No	No	No	No	No	No	No	No	No	No	No	No	No	No	No	No	No	1
TPBG	No	Yes	No	No	No	No	No	No	No	No	No	No	No	No	No	No	No	No	No	No	No	1
GAS6	No	Yes	No	No	No	No	No	No	No	No	No	No	No	No	No	No	No	No	No	No	No	1
ITIH4	No	Yes	No	No	No	No	No	No	No	No	No	No	No	No	No	No	No	No	No	No	No	1
NTRK2	No	Yes	No	No	No	No	No	No	No	No	No	No	No	No	No	No	No	No	No	No	No	1
QPCT	No	Yes	No	No	No	No	No	No	No	No	No	No	No	No	No	No	No	No	No	No	No	1
KIAA0319	No	Yes	No	No	No	No	No	No	No	No	No	No	No	No	No	No	No	No	No	No	No	1
LRP11	No	Yes	No	No	No	No	No	No	No	No	No	No	No	No	No	No	No	No	No	No	No	1
GALNT17	No	Yes	No	No	No	No	No	No	No	No	No	No	No	No	No	No	No	No	No	No	No	1
FAM198B	No	Yes	No	No	No	No	No	No	No	No	No	No	No	No	No	No	No	No	No	No	No	1
PI16	No	Yes	No	No	No	No	No	No	No	No	No	No	No	No	No	No	No	No	No	No	No	1
GPR180	No	Yes	No	No	No	No	No	No	No	No	No	No	No	No	No	No	No	No	No	No	No	1
CBLN2	No	Yes	No	No	No	No	No	No	No	No	No	No	No	No	No	No	No	No	No	No	No	1
PLD3	No	Yes	No	No	No	No	No	No	No	No	No	No	No	No	No	No	No	No	No	No	No	1
SEMA6D	No	Yes	No	No	No	No	No	No	No	No	No	No	No	No	No	No	No	No	No	No	No	1
CADM4	No	Yes	No	No	No	No	No	No	No	No	No	No	No	No	No	No	No	No	No	No	No	1
CD99L2	No	Yes	No	No	No	No	No	No	No	No	No	No	No	No	No	No	No	No	No	No	No	1
TNR	No	Yes	No	No	No	No	No	No	No	No	No	No	No	No	No	No	No	No	No	No	No	1
NEO1	No	Yes	No	No	No	No	No	No	No	No	No	No	No	No	No	No	No	No	No	No	No	1
IGSF8	No	Yes	No	No	No	No	No	No	No	No	No	No	No	No	No	No	No	No	No	No	No	1
SERPINI1	No	Yes	No	No	No	No	No	No	No	No	No	No	No	No	No	No	No	No	No	No	No	1
CLSTN3	No	Yes	No	No	No	No	No	No	No	No	No	No	No	No	No	No	No	No	No	No	No	1
ABHD14A	No	Yes	No	No	No	No	No	No	No	No	No	No	No	No	No	No	No	No	No	No	No	1
CADM1	No	Yes	No	No	No	No	No	No	No	No	No	No	No	No	No	No	No	No	No	No	No	1
FGFBP2	No	Yes	No	No	No	No	No	No	No	No	No	No	No	No	No	No	No	No	No	No	No	1
C12orf49	No	Yes	No	No	No	No	No	No	No	No	No	No	No	No	No	No	No	No	No	No	No	1
LRRC4B	No	Yes	No	No	No	No	No	No	No	No	No	No	No	No	No	No	No	No	No	No	No	1
IMPAD1	No	Yes	No	No	No	No	No	No	No	No	No	No	No	No	No	No	No	No	No	No	No	1
CNTNAP2	No	Yes	No	No	No	No	No	No	No	No	No	No	No	No	No	No	No	No	No	No	No	1
GGT7	No	Yes	No	No	No	No	No	No	No	No	No	No	No	No	No	No	No	No	No	No	No	1
ICAM5	No	Yes	No	No	No	No	No	No	No	No	No	No	No	No	No	No	No	No	No	No	No	1
SEC23IP	No	Yes	No	No	No	No	No	No	No	No	No	No	No	No	No	No	No	No	No	No	No	1
CLN5	No	No	Yes	No	No	No	No	No	No	No	No	No	No	No	No	No	No	No	No	No	No	1
IGKV3D-15	No	No	Yes	No	No	No	No	No	No	No	No	No	No	No	No	No	No	No	No	No	No	1
RRBP1	No	No	Yes	No	No	No	No	No	No	No	No	No	No	No	No	No	No	No	No	No	No	1
FCGR3B	No	No	Yes	No	No	No	No	No	No	No	No	No	No	No	No	No	No	No	No	No	No	1
SELENOF	No	No	Yes	No	No	No	No	No	No	No	No	No	No	No	No	No	No	No	No	No	No	1
IGKV6D-21	No	No	Yes	No	No	No	No	No	No	No	No	No	No	No	No	No	No	No	No	No	No	1
SRSF7	No	No	Yes	No	No	No	No	No	No	No	No	No	No	No	No	No	No	No	No	No	No	1
IGHV3OR16-9	No	No	Yes	No	No	No	No	No	No	No	No	No	No	No	No	No	No	No	No	No	No	1
hCG_2039566	No	No	Yes	No	No	No	No	No	No	No	No	No	No	No	No	No	No	No	No	No	No	1
ADAM9	No	No	Yes	No	No	No	No	No	No	No	No	No	No	No	No	No	No	No	No	No	No	1
CD9	No	No	Yes	No	No	No	No	No	No	No	No	No	No	No	No	No	No	No	No	No	No	1
FBLN1	No	No	Yes	No	No	No	No	No	No	No	No	No	No	No	No	No	No	No	No	No	No	1
PRSS3	No	No	Yes	No	No	No	No	No	No	No	No	No	No	No	No	No	No	No	No	No	No	1
ROBO4	No	No	Yes	No	No	No	No	No	No	No	No	No	No	No	No	No	No	No	No	No	No	1
TCN2	No	No	Yes	No	No	No	No	No	No	No	No	No	No	No	No	No	No	No	No	No	No	1
C2orf40	No	No	Yes	No	No	No	No	No	No	No	No	No	No	No	No	No	No	No	No	No	No	1
NPNT	No	No	Yes	No	No	No	No	No	No	No	No	No	No	No	No	No	No	No	No	No	No	1
ENPP2	No	No	Yes	No	No	No	No	No	No	No	No	No	No	No	No	No	No	No	No	No	No	1
NRP1	No	No	Yes	No	No	No	No	No	No	No	No	No	No	No	No	No	No	No	No	No	No	1
CSF1R	No	No	Yes	No	No	No	No	No	No	No	No	No	No	No	No	No	No	No	No	No	No	1
FKBP4	No	No	Yes	No	No	No	No	No	No	No	No	No	No	No	No	No	No	No	No	No	No	1
HSPB1	No	No	Yes	No	No	No	No	No	No	No	No	No	No	No	No	No	No	No	No	No	No	1
PMFBP1	No	No	Yes	No	No	No	No	No	No	No	No	No	No	No	No	No	No	No	No	No	No	1
SYNE3	No	No	Yes	No	No	No	No	No	No	No	No	No	No	No	No	No	No	No	No	No	No	1
COMP	No	No	Yes	No	No	No	No	No	No	No	No	No	No	No	No	No	No	No	No	No	No	1
RMDN3	No	No	Yes	No	No	No	No	No	No	No	No	No	No	No	No	No	No	No	No	No	No	1
LOXL1	No	No	Yes	No	No	No	No	No	No	No	No	No	No	No	No	No	No	No	No	No	No	1
PDIA3	No	No	Yes	No	No	No	No	No	No	No	No	No	No	No	No	No	No	No	No	No	No	1
CRISP3	No	No	Yes	No	No	No	No	No	No	No	No	No	No	No	No	No	No	No	No	No	No	1
PAFAH1B2	No	No	Yes	No	No	No	No	No	No	No	No	No	No	No	No	No	No	No	No	No	No	1
MANBA	No	No	Yes	No	No	No	No	No	No	No	No	No	No	No	No	No	No	No	No	No	No	1
PLXNB2	No	No	Yes	No	No	No	No	No	No	No	No	No	No	No	No	No	No	No	No	No	No	1
ST8SIA3	No	No	Yes	No	No	No	No	No	No	No	No	No	No	No	No	No	No	No	No	No	No	1
SPINT2	No	No	Yes	No	No	No	No	No	No	No	No	No	No	No	No	No	No	No	No	No	No	1
CHST10	No	No	Yes	No	No	No	No	No	No	No	No	No	No	No	No	No	No	No	No	No	No	1
HS6ST1	No	No	Yes	No	No	No	No	No	No	No	No	No	No	No	No	No	No	No	No	No	No	1
HIST1H2BK	No	No	Yes	No	No	No	No	No	No	No	No	No	No	No	No	No	No	No	No	No	No	1
PLXNA2	No	No	Yes	No	No	No	No	No	No	No	No	No	No	No	No	No	No	No	No	No	No	1
EFCAB14	No	No	Yes	No	No	No	No	No	No	No	No	No	No	No	No	No	No	No	No	No	No	1
ATRN	No	No	Yes	No	No	No	No	No	No	No	No	No	No	No	No	No	No	No	No	No	No	1
NXPH4	No	No	Yes	No	No	No	No	No	No	No	No	No	No	No	No	No	No	No	No	No	No	1
ADAMTS2	No	No	Yes	No	No	No	No	No	No	No	No	No	No	No	No	No	No	No	No	No	No	1
HPR	No	No	Yes	No	No	No	No	No	No	No	No	No	No	No	No	No	No	No	No	No	No	1
IGKV1-5	No	No	Yes	No	No	No	No	No	No	No	No	No	No	No	No	No	No	No	No	No	No	1
IGLV6-57	No	No	Yes	No	No	No	No	No	No	No	No	No	No	No	No	No	No	No	No	No	No	1
IGHV1-69	No	No	Yes	No	No	No	No	No	No	No	No	No	No	No	No	No	No	No	No	No	No	1
TTR	No	No	Yes	No	No	No	No	No	No	No	No	No	No	No	No	No	No	No	No	No	No	1
SERPINA7	No	No	Yes	No	No	No	No	No	No	No	No	No	No	No	No	No	No	No	No	No	No	1
IGHV4-34	No	No	Yes	No	No	No	No	No	No	No	No	No	No	No	No	No	No	No	No	No	No	1
S100A9	No	No	Yes	No	No	No	No	No	No	No	No	No	No	No	No	No	No	No	No	No	No	1
SERPINE2	No	No	Yes	No	No	No	No	No	No	No	No	No	No	No	No	No	No	No	No	No	No	1
C8A	No	No	Yes	No	No	No	No	No	No	No	No	No	No	No	No	No	No	No	No	No	No	1
CA3	No	No	Yes	No	No	No	No	No	No	No	No	No	No	No	No	No	No	No	No	No	No	1
CD14	No	No	Yes	No	No	No	No	No	No	No	No	No	No	No	No	No	No	No	No	No	No	1
COL4A2	No	No	Yes	No	No	No	No	No	No	No	No	No	No	No	No	No	No	No	No	No	No	1
C1S	No	No	Yes	No	No	No	No	No	No	No	No	No	No	No	No	No	No	No	No	No	No	1
CLU	No	No	Yes	No	No	No	No	No	No	No	No	No	No	No	No	No	No	No	No	No	No	1
LAMC1	No	No	Yes	No	No	No	No	No	No	No	No	No	No	No	No	No	No	No	No	No	No	1
NID1	No	No	Yes	No	No	No	No	No	No	No	No	No	No	No	No	No	No	No	No	No	No	1
PVR	No	No	Yes	No	No	No	No	No	No	No	No	No	No	No	No	No	No	No	No	No	No	1
ITIH1	No	No	Yes	No	No	No	No	No	No	No	No	No	No	No	No	No	No	No	No	No	No	1
PMCH	No	No	Yes	No	No	No	No	No	No	No	No	No	No	No	No	No	No	No	No	No	No	1
NPPC	No	No	Yes	No	No	No	No	No	No	No	No	No	No	No	No	No	No	No	No	No	No	1
MGAT1	No	No	Yes	No	No	No	No	No	No	No	No	No	No	No	No	No	No	No	No	No	No	1
IGFALS	No	No	Yes	No	No	No	No	No	No	No	No	No	No	No	No	No	No	No	No	No	No	1
TGFBR2	No	No	Yes	No	No	No	No	No	No	No	No	No	No	No	No	No	No	No	No	No	No	1
LMAN1	No	No	Yes	No	No	No	No	No	No	No	No	No	No	No	No	No	No	No	No	No	No	1
EFNA3	No	No	Yes	No	No	No	No	No	No	No	No	No	No	No	No	No	No	No	No	No	No	1
PLTP	No	No	Yes	No	No	No	No	No	No	No	No	No	No	No	No	No	No	No	No	No	No	1
LAMB2	No	No	Yes	No	No	No	No	No	No	No	No	No	No	No	No	No	No	No	No	No	No	1
HIST1H4A	No	No	Yes	No	No	No	No	No	No	No	No	No	No	No	No	No	No	No	No	No	No	1
DYNLL1	No	No	Yes	No	No	No	No	No	No	No	No	No	No	No	No	No	No	No	No	No	No	1
IGLV3-21	No	No	Yes	No	No	No	No	No	No	No	No	No	No	No	No	No	No	No	No	No	No	1
CTBS	No	No	Yes	No	No	No	No	No	No	No	No	No	No	No	No	No	No	No	No	No	No	1
NUCB1	No	No	Yes	No	No	No	No	No	No	No	No	No	No	No	No	No	No	No	No	No	No	1
TGFBR3	No	No	Yes	No	No	No	No	No	No	No	No	No	No	No	No	No	No	No	No	No	No	1
MGAT2	No	No	Yes	No	No	No	No	No	No	No	No	No	No	No	No	No	No	No	No	No	No	1
FSTL1	No	No	Yes	No	No	No	No	No	No	No	No	No	No	No	No	No	No	No	No	No	No	1
PLA2G7	No	No	Yes	No	No	No	No	No	No	No	No	No	No	No	No	No	No	No	No	No	No	1
IGFBP7	No	No	Yes	No	No	No	No	No	No	No	No	No	No	No	No	No	No	No	No	No	No	1
VWC2	No	No	Yes	No	No	No	No	No	No	No	No	No	No	No	No	No	No	No	No	No	No	1
FREM2	No	No	Yes	No	No	No	No	No	No	No	No	No	No	No	No	No	No	No	No	No	No	1
OLFML2A	No	No	Yes	No	No	No	No	No	No	No	No	No	No	No	No	No	No	No	No	No	No	1
CBLN3	No	No	Yes	No	No	No	No	No	No	No	No	No	No	No	No	No	No	No	No	No	No	1
B3GNT9	No	No	Yes	No	No	No	No	No	No	No	No	No	No	No	No	No	No	No	No	No	No	1
FJX1	No	No	Yes	No	No	No	No	No	No	No	No	No	No	No	No	No	No	No	No	No	No	1
SLITRK4	No	No	Yes	No	No	No	No	No	No	No	No	No	No	No	No	No	No	No	No	No	No	1
CADM3	No	No	Yes	No	No	No	No	No	No	No	No	No	No	No	No	No	No	No	No	No	No	1
GOLM1	No	No	Yes	No	No	No	No	No	No	No	No	No	No	No	No	No	No	No	No	No	No	1
IL31RA	No	No	Yes	No	No	No	No	No	No	No	No	No	No	No	No	No	No	No	No	No	No	1
CEMIP	No	No	Yes	No	No	No	No	No	No	No	No	No	No	No	No	No	No	No	No	No	No	1
SMPDL3B	No	No	Yes	No	No	No	No	No	No	No	No	No	No	No	No	No	No	No	No	No	No	1
SDF4	No	No	Yes	No	No	No	No	No	No	No	No	No	No	No	No	No	No	No	No	No	No	1
ANTXR1	No	No	Yes	No	No	No	No	No	No	No	No	No	No	No	No	No	No	No	No	No	No	1
SIAE	No	No	Yes	No	No	No	No	No	No	No	No	No	No	No	No	No	No	No	No	No	No	1
SLC38A10	No	No	Yes	No	No	No	No	No	No	No	No	No	No	No	No	No	No	No	No	No	No	1
LRRC4	No	No	Yes	No	No	No	No	No	No	No	No	No	No	No	No	No	No	No	No	No	No	1
MAN1C1	No	No	Yes	No	No	No	No	No	No	No	No	No	No	No	No	No	No	No	No	No	No	1
CTSZ	No	No	Yes	No	No	No	No	No	No	No	No	No	No	No	No	No	No	No	No	No	No	1
MAN1B1	No	No	Yes	No	No	No	No	No	No	No	No	No	No	No	No	No	No	No	No	No	No	1
CLEC11A	No	No	Yes	No	No	No	No	No	No	No	No	No	No	No	No	No	No	No	No	No	No	1
FCGBP	No	No	Yes	No	No	No	No	No	No	No	No	No	No	No	No	No	No	No	No	No	No	1
NTN1	No	No	No	Yes	No	No	No	No	No	No	No	No	No	No	No	No	No	No	No	No	No	1
SKAP1	No	No	No	Yes	No	No	No	No	No	No	No	No	No	No	No	No	No	No	No	No	No	1
LAMP5	No	No	No	Yes	No	No	No	No	No	No	No	No	No	No	No	No	No	No	No	No	No	1
NEDD8-MDP1	No	No	No	Yes	No	No	No	No	No	No	No	No	No	No	No	No	No	No	No	No	No	1
DYNC1I1	No	No	No	Yes	No	No	No	No	No	No	No	No	No	No	No	No	No	No	No	No	No	1
SLC2A13	No	No	No	Yes	No	No	No	No	No	No	No	No	No	No	No	No	No	No	No	No	No	1
BSN	No	No	No	Yes	No	No	No	No	No	No	No	No	No	No	No	No	No	No	No	No	No	1
GNPDA1	No	No	No	Yes	No	No	No	No	No	No	No	No	No	No	No	No	No	No	No	No	No	1
RAP1GAP	No	No	No	Yes	No	No	No	No	No	No	No	No	No	No	No	No	No	No	No	No	No	1
TCEAL6	No	No	No	Yes	No	No	No	No	No	No	No	No	No	No	No	No	No	No	No	No	No	1
ENSA	No	No	No	Yes	No	No	No	No	No	No	No	No	No	No	No	No	No	No	No	No	No	1
MAP7D1	No	No	No	Yes	No	No	No	No	No	No	No	No	No	No	No	No	No	No	No	No	No	1
ARL8B	No	No	No	Yes	No	No	No	No	No	No	No	No	No	No	No	No	No	No	No	No	No	1
MAP1B	No	No	No	Yes	No	No	No	No	No	No	No	No	No	No	No	No	No	No	No	No	No	1
BABAM1	No	No	No	Yes	No	No	No	No	No	No	No	No	No	No	No	No	No	No	No	No	No	1
MINPP1	No	No	No	Yes	No	No	No	No	No	No	No	No	No	No	No	No	No	No	No	No	No	1
ARSG	No	No	No	Yes	No	No	No	No	No	No	No	No	No	No	No	No	No	No	No	No	No	1
OSTM1	No	No	No	Yes	No	No	No	No	No	No	No	No	No	No	No	No	No	No	No	No	No	1
TMEM115	No	No	No	Yes	No	No	No	No	No	No	No	No	No	No	No	No	No	No	No	No	No	1
C19orf26	No	No	No	Yes	No	No	No	No	No	No	No	No	No	No	No	No	No	No	No	No	No	1
RTN4	No	No	No	Yes	No	No	No	No	No	No	No	No	No	No	No	No	No	No	No	No	No	1
MPI	No	No	No	Yes	No	No	No	No	No	No	No	No	No	No	No	No	No	No	No	No	No	1
CDV3	No	No	No	Yes	No	No	No	No	No	No	No	No	No	No	No	No	No	No	No	No	No	1
SCGB2A2	No	No	No	Yes	No	No	No	No	No	No	No	No	No	No	No	No	No	No	No	No	No	1
IL1RN	No	No	No	Yes	No	No	No	No	No	No	No	No	No	No	No	No	No	No	No	No	No	1
OR3A2	No	No	No	Yes	No	No	No	No	No	No	No	No	No	No	No	No	No	No	No	No	No	1
BSCL2	No	No	No	Yes	No	No	No	No	No	No	No	No	No	No	No	No	No	No	No	No	No	1
GNPDA2	No	No	No	Yes	No	No	No	No	No	No	No	No	No	No	No	No	No	No	No	No	No	1
NECAP1	No	No	No	Yes	No	No	No	No	No	No	No	No	No	No	No	No	No	No	No	No	No	1
MAPRE2	No	No	No	Yes	No	No	No	No	No	No	No	No	No	No	No	No	No	No	No	No	No	1
LOC285556	No	No	No	Yes	No	No	No	No	No	No	No	No	No	No	No	No	No	No	No	No	No	1
LASP1	No	No	No	Yes	No	No	No	No	No	No	No	No	No	No	No	No	No	No	No	No	No	1
COL6A3	No	No	No	Yes	No	No	No	No	No	No	No	No	No	No	No	No	No	No	No	No	No	1
HN1	No	No	No	Yes	No	No	No	No	No	No	No	No	No	No	No	No	No	No	No	No	No	1
AP1B1	No	No	No	Yes	No	No	No	No	No	No	No	No	No	No	No	No	No	No	No	No	No	1
B3GNT8	No	No	No	Yes	No	No	No	No	No	No	No	No	No	No	No	No	No	No	No	No	No	1
MAP1LC3B2	No	No	No	Yes	No	No	No	No	No	No	No	No	No	No	No	No	No	No	No	No	No	1
NECAB2	No	No	No	Yes	No	No	No	No	No	No	No	No	No	No	No	No	No	No	No	No	No	1
MIEN1	No	No	No	Yes	No	No	No	No	No	No	No	No	No	No	No	No	No	No	No	No	No	1
SPTY2D1	No	No	No	Yes	No	No	No	No	No	No	No	No	No	No	No	No	No	No	No	No	No	1
SCGB1D2	No	No	No	Yes	No	No	No	No	No	No	No	No	No	No	No	No	No	No	No	No	No	1
OGN	No	No	No	Yes	No	No	No	No	No	No	No	No	No	No	No	No	No	No	No	No	No	1
POMC	No	No	No	Yes	No	No	No	No	No	No	No	No	No	No	No	No	No	No	No	No	No	1
HEBP2	No	No	No	Yes	No	No	No	No	No	No	No	No	No	No	No	No	No	No	No	No	No	1
CDS2	No	No	No	Yes	No	No	No	No	No	No	No	No	No	No	No	No	No	No	No	No	No	1
DNAJB4	No	No	No	Yes	No	No	No	No	No	No	No	No	No	No	No	No	No	No	No	No	No	1
C1RL	No	No	No	Yes	No	No	No	No	No	No	No	No	No	No	No	No	No	No	No	No	No	1
EPB41L1	No	No	No	Yes	No	No	No	No	No	No	No	No	No	No	No	No	No	No	No	No	No	1
SSPN	No	No	No	Yes	No	No	No	No	No	No	No	No	No	No	No	No	No	No	No	No	No	1
TMED3	No	No	No	Yes	No	No	No	No	No	No	No	No	No	No	No	No	No	No	No	No	No	1
CLASP2	No	No	No	Yes	No	No	No	No	No	No	No	No	No	No	No	No	No	No	No	No	No	1
CTTN	No	No	No	Yes	No	No	No	No	No	No	No	No	No	No	No	No	No	No	No	No	No	1
RNF167	No	No	No	Yes	No	No	No	No	No	No	No	No	No	No	No	No	No	No	No	No	No	1
COPB2	No	No	No	Yes	No	No	No	No	No	No	No	No	No	No	No	No	No	No	No	No	No	1
TXN2	No	No	No	Yes	No	No	No	No	No	No	No	No	No	No	No	No	No	No	No	No	No	1
PTMS	No	No	No	Yes	No	No	No	No	No	No	No	No	No	No	No	No	No	No	No	No	No	1
CCDC112	No	No	No	Yes	No	No	No	No	No	No	No	No	No	No	No	No	No	No	No	No	No	1
ARPP19	No	No	No	Yes	No	No	No	No	No	No	No	No	No	No	No	No	No	No	No	No	No	1
GP5	No	No	No	Yes	No	No	No	No	No	No	No	No	No	No	No	No	No	No	No	No	No	1
FBXO24	No	No	No	Yes	No	No	No	No	No	No	No	No	No	No	No	No	No	No	No	No	No	1
AP3S2	No	No	No	No	Yes	No	No	No	No	No	No	No	No	No	No	No	No	No	No	No	No	1
SRGAP1	No	No	No	No	Yes	No	No	No	No	No	No	No	No	No	No	No	No	No	No	No	No	1
AP3S1	No	No	No	No	Yes	No	No	No	No	No	No	No	No	No	No	No	No	No	No	No	No	1
THUMPD3	No	No	No	No	Yes	No	No	No	No	No	No	No	No	No	No	No	No	No	No	No	No	1
RPAP3	No	No	No	No	Yes	No	No	No	No	No	No	No	No	No	No	No	No	No	No	No	No	1
CARS2	No	No	No	No	Yes	No	No	No	No	No	No	No	No	No	No	No	No	No	No	No	No	1
ARFGAP3	No	No	No	No	Yes	No	No	No	No	No	No	No	No	No	No	No	No	No	No	No	No	1
NDUFA12	No	No	No	No	Yes	No	No	No	No	No	No	No	No	No	No	No	No	No	No	No	No	1
TRAPPC2L	No	No	No	No	Yes	No	No	No	No	No	No	No	No	No	No	No	No	No	No	No	No	1
CALM1;CALM2;CALM3	No	No	No	No	No	Yes	No	No	No	No	No	No	No	No	No	No	No	No	No	No	No	1
ALDOA;ALDOC	No	No	No	No	No	Yes	No	No	No	No	No	No	No	No	No	No	No	No	No	No	No	1
LTBP4	No	No	No	No	No	Yes	No	No	No	No	No	No	No	No	No	No	No	No	No	No	No	1
HBA1	No	No	No	No	No	No	No	Yes	No	No	No	No	No	No	No	No	No	No	No	No	No	1
CD93	No	No	No	No	No	No	No	Yes	No	No	No	No	No	No	No	No	No	No	No	No	No	1
CSRNP1	No	No	No	No	No	No	No	No	Yes	No	No	No	No	No	No	No	No	No	No	No	No	1
CALM3	No	No	No	No	No	No	No	No	Yes	No	No	No	No	No	No	No	No	No	No	No	No	1
SNAP25	No	No	No	No	No	No	No	No	Yes	No	No	No	No	No	No	No	No	No	No	No	No	1
ARHGDIA	No	No	No	No	No	No	No	No	Yes	No	No	No	No	No	No	No	No	No	No	No	No	1
MSN	No	No	No	No	No	No	No	No	Yes	No	No	No	No	No	No	No	No	No	No	No	No	1
HSPA1B	No	No	No	No	No	No	No	No	Yes	No	No	No	No	No	No	No	No	No	No	No	No	1
PGM1	No	No	No	No	No	No	No	No	Yes	No	No	No	No	No	No	No	No	No	No	No	No	1
PREP	No	No	No	No	No	No	No	No	Yes	No	No	No	No	No	No	No	No	No	No	No	No	1
RDX	No	No	No	No	No	No	No	No	Yes	No	No	No	No	No	No	No	No	No	No	No	No	1
ACTA1	No	No	No	No	No	No	No	No	Yes	No	No	No	No	No	No	No	No	No	No	No	No	1
TXNDC17	No	No	No	No	No	No	No	No	Yes	No	No	No	No	No	No	No	No	No	No	No	No	1
PFN1	No	No	No	No	No	No	No	No	Yes	No	No	No	No	No	No	No	No	No	No	No	No	1
VCL	No	No	No	No	No	No	No	No	Yes	No	No	No	No	No	No	No	No	No	No	No	No	1
IGFBP5	No	No	No	No	No	No	No	No	Yes	No	No	No	No	No	No	No	No	No	No	No	No	1
TPM2	No	No	No	No	No	No	No	No	Yes	No	No	No	No	No	No	No	No	No	No	No	No	1
DNM1	No	No	No	No	No	No	No	No	Yes	No	No	No	No	No	No	No	No	No	No	No	No	1
ACYP1	No	No	No	No	No	No	No	No	Yes	No	No	No	No	No	No	No	No	No	No	No	No	1
STAB1	No	No	No	No	No	No	No	No	Yes	No	No	No	No	No	No	No	No	No	No	No	No	1
IGKV1-17	No	No	No	No	No	No	No	No	Yes	No	No	No	No	No	No	No	No	No	No	No	No	1
AP2B1	No	No	No	No	No	No	No	No	Yes	No	No	No	No	No	No	No	No	No	No	No	No	1
COCH	No	No	No	No	No	No	No	No	Yes	No	No	No	No	No	No	No	No	No	No	No	No	1
BACE1	No	No	No	No	No	No	No	No	Yes	No	No	No	No	No	No	No	No	No	No	No	No	1
FLNA	No	No	No	No	No	No	No	No	Yes	No	No	No	No	No	No	No	No	No	No	No	No	1
EPB41L2	No	No	No	No	No	No	No	No	Yes	No	No	No	No	No	No	No	No	No	No	No	No	1
SELENOW	No	No	No	No	No	No	No	No	Yes	No	No	No	No	No	No	No	No	No	No	No	No	1
S100A6	No	No	No	No	No	No	No	No	Yes	No	No	No	No	No	No	No	No	No	No	No	No	1
CDH5	No	No	No	No	No	No	No	No	Yes	No	No	No	No	No	No	No	No	No	No	No	No	1
IGLV2-8	No	No	No	No	No	No	No	No	Yes	No	No	No	No	No	No	No	No	No	No	No	No	1
LRP1	No	No	No	No	No	No	No	No	Yes	No	No	No	No	No	No	No	No	No	No	No	No	1
SPOCK2	No	No	No	No	No	No	No	No	Yes	No	No	No	No	No	No	No	No	No	No	No	No	1
PLS3	No	No	No	No	No	No	No	No	Yes	No	No	No	No	No	No	No	No	No	No	No	No	1
S100B	No	No	No	No	No	No	No	No	Yes	No	No	No	No	No	No	No	No	No	No	No	No	1
IGKV2-40	No	No	No	No	No	No	No	No	Yes	No	No	No	No	No	No	No	No	No	No	No	No	1
CYTL1	No	No	No	No	No	No	No	No	Yes	No	No	No	No	No	No	No	No	No	No	No	No	1
ADAM28	No	No	No	No	No	No	No	No	Yes	No	No	No	No	No	No	No	No	No	No	No	No	1
TNFRSF1A	No	No	No	No	No	No	No	No	Yes	No	No	No	No	No	No	No	No	No	No	No	No	1
SELENBP1	No	No	No	No	No	No	No	No	Yes	No	No	No	No	No	No	No	No	No	No	No	No	1
CCN2	No	No	No	No	No	No	No	No	Yes	No	No	No	No	No	No	No	No	No	No	No	No	1
ENPP4	No	No	No	No	No	No	No	No	Yes	No	No	No	No	No	No	No	No	No	No	No	No	1
ANXA5	No	No	No	No	No	No	No	No	Yes	No	No	No	No	No	No	No	No	No	No	No	No	1
IGFBP2	No	No	No	No	No	No	No	No	Yes	No	No	No	No	No	No	No	No	No	No	No	No	1
DLST	No	No	No	No	No	No	No	No	Yes	No	No	No	No	No	No	No	No	No	No	No	No	1
HEPACAM	No	No	No	No	No	No	No	No	Yes	No	No	No	No	No	No	No	No	No	No	No	No	1
IGKV2D-29	No	No	No	No	No	No	No	No	Yes	No	No	No	No	No	No	No	No	No	No	No	No	1
ADA2	No	No	No	No	No	No	No	No	Yes	No	No	No	No	No	No	No	No	No	No	No	No	1
WIF1	No	No	No	No	No	No	No	No	Yes	No	No	No	No	No	No	No	No	No	No	No	No	1
CD109	No	No	No	No	No	No	No	No	Yes	No	No	No	No	No	No	No	No	No	No	No	No	1
MAMDC2	No	No	No	No	No	No	No	No	Yes	No	No	No	No	No	No	No	No	No	No	No	No	1
LRRN1	No	No	No	No	No	No	No	No	Yes	No	No	No	No	No	No	No	No	No	No	No	No	1
SHISA5	No	No	No	No	No	No	No	No	Yes	No	No	No	No	No	No	No	No	No	No	No	No	1
IGHV5-51	No	No	No	No	No	No	No	No	Yes	No	No	No	No	No	No	No	No	No	No	No	No	1
FCGR3A	No	No	No	No	No	No	No	No	Yes	No	No	No	No	No	No	No	No	No	No	No	No	1
SPRING1	No	No	No	No	No	No	No	No	Yes	No	No	No	No	No	No	No	No	No	No	No	No	1
CD5L	No	No	No	No	No	No	No	No	Yes	No	No	No	No	No	No	No	No	No	No	No	No	1
METRNL	No	No	No	No	No	No	No	No	Yes	No	No	No	No	No	No	No	No	No	No	No	No	1
SNED1	No	No	No	No	No	No	No	No	Yes	No	No	No	No	No	No	No	No	No	No	No	No	1
CHST7	No	No	No	No	No	No	No	No	Yes	No	No	No	No	No	No	No	No	No	No	No	No	1
IGHV4-39	No	No	No	No	No	No	No	No	Yes	No	No	No	No	No	No	No	No	No	No	No	No	1
STX12	No	No	No	No	No	No	No	No	Yes	No	No	No	No	No	No	No	No	No	No	No	No	1
IGFBP4	No	No	No	No	No	No	No	No	Yes	No	No	No	No	No	No	No	No	No	No	No	No	1
ACAN	No	No	No	No	No	No	No	No	Yes	No	No	No	No	No	No	No	No	No	No	No	No	1
CDH10	No	No	No	No	No	No	No	No	Yes	No	No	No	No	No	No	No	No	No	No	No	No	1
MOG	No	No	No	No	No	No	No	No	Yes	No	No	No	No	No	No	No	No	No	No	No	No	1
NOTCH1	No	No	No	No	No	No	No	No	Yes	No	No	No	No	No	No	No	No	No	No	No	No	1
IGHM	No	No	No	No	No	No	No	No	Yes	No	No	No	No	No	No	No	No	No	No	No	No	1
IGLV8-61	No	No	No	No	No	No	No	No	Yes	No	No	No	No	No	No	No	No	No	No	No	No	1
LTBP1	No	No	No	No	No	No	No	No	Yes	No	No	No	No	No	No	No	No	No	No	No	No	1
PROZ	No	No	No	No	No	No	No	No	Yes	No	No	No	No	No	No	No	No	No	No	No	No	1
CCDC173	No	No	No	No	No	No	No	No	Yes	No	No	No	No	No	No	No	No	No	No	No	No	1
IGG-1	No	No	No	No	No	No	No	No	Yes	No	No	No	No	No	No	No	No	No	No	No	No	1
ENDOD1	No	No	No	No	No	No	No	No	Yes	No	No	No	No	No	No	No	No	No	No	No	No	1
NXPH3	No	No	No	No	No	No	No	No	Yes	No	No	No	No	No	No	No	No	No	No	No	No	1
IGLV5-39	No	No	No	No	No	No	No	No	Yes	No	No	No	No	No	No	No	No	No	No	No	No	1
SELENOP	No	No	No	No	No	No	No	No	Yes	No	No	No	No	No	No	No	No	No	No	No	No	1
FTL	No	No	No	No	No	No	No	No	Yes	No	No	No	No	No	No	No	No	No	No	No	No	1
IGL-1	No	No	No	No	No	No	No	No	Yes	No	No	No	No	No	No	No	No	No	No	No	No	1
ATP1A2	No	No	No	No	No	No	No	No	Yes	No	No	No	No	No	No	No	No	No	No	No	No	1
IGA-2	No	No	No	No	No	No	No	No	Yes	No	No	No	No	No	No	No	No	No	No	No	No	1
IGFBP3	No	No	No	No	No	No	No	No	Yes	No	No	No	No	No	No	No	No	No	No	No	No	1
MGP	No	No	No	No	No	No	No	No	Yes	No	No	No	No	No	No	No	No	No	No	No	No	1
QDPR	No	No	No	No	No	No	No	No	Yes	No	No	No	No	No	No	No	No	No	No	No	No	1
PTGDS	No	No	No	No	No	No	No	No	Yes	No	No	No	No	No	No	No	No	No	No	No	No	1
PLAUR	No	No	No	No	No	No	No	No	Yes	No	No	No	No	No	No	No	No	No	No	No	No	1
IGHV3-9	No	No	No	No	No	No	No	No	Yes	No	No	No	No	No	No	No	No	No	No	No	No	1
LTF	No	No	No	No	No	No	No	No	Yes	No	No	No	No	No	No	No	No	No	No	No	No	1
STX1B	No	No	No	No	No	No	No	No	Yes	No	No	No	No	No	No	No	No	No	No	No	No	1
CTSB	No	No	No	No	No	No	No	No	Yes	No	No	No	No	No	No	No	No	No	No	No	No	1
CANX	No	No	No	No	No	No	No	No	Yes	No	No	No	No	No	No	No	No	No	No	No	No	1
ICAM1	No	No	No	No	No	No	No	No	Yes	No	No	No	No	No	No	No	No	No	No	No	No	1
TRHDE	No	No	No	No	No	No	No	No	Yes	No	No	No	No	No	No	No	No	No	No	No	No	1
B3GAT3	No	No	No	No	No	No	No	No	Yes	No	No	No	No	No	No	No	No	No	No	No	No	1
INHBA	No	No	No	No	No	No	No	No	Yes	No	No	No	No	No	No	No	No	No	No	No	No	1
DBH	No	No	No	No	No	No	No	No	Yes	No	No	No	No	No	No	No	No	No	No	No	No	1
IGHV6-1	No	No	No	No	No	No	No	No	Yes	No	No	No	No	No	No	No	No	No	No	No	No	1
MT1E	No	No	No	No	No	No	No	No	Yes	No	No	No	No	No	No	No	No	No	No	No	No	1
JCHAIN	No	No	No	No	No	No	No	No	Yes	No	No	No	No	No	No	No	No	No	No	No	No	1
IGKV3-11	No	No	No	No	No	No	No	No	Yes	No	No	No	No	No	No	No	No	No	No	No	No	1
GPC5	No	No	No	No	No	No	No	No	Yes	No	No	No	No	No	No	No	No	No	No	No	No	1
FSTL3	No	No	No	No	No	No	No	No	Yes	No	No	No	No	No	No	No	No	No	No	No	No	1
LAMA4	No	No	No	No	No	No	No	No	Yes	No	No	No	No	No	No	No	No	No	No	No	No	1
VLDLR	No	No	No	No	No	No	No	No	Yes	No	No	No	No	No	No	No	No	No	No	No	No	1
ADAMTS1	No	No	No	No	No	No	No	No	Yes	No	No	No	No	No	No	No	No	No	No	No	No	1
LCP1	No	No	No	No	No	No	No	No	Yes	No	No	No	No	No	No	No	No	No	No	No	No	1
PGRMC1	No	No	No	No	No	No	No	No	Yes	No	No	No	No	No	No	No	No	No	No	No	No	1
LECT2	No	No	No	No	No	No	No	No	Yes	No	No	No	No	No	No	No	No	No	No	No	No	1
VNN1	No	No	No	No	No	No	No	No	Yes	No	No	No	No	No	No	No	No	No	No	No	No	1
ADGRG1	No	No	No	No	No	No	No	No	Yes	No	No	No	No	No	No	No	No	No	No	No	No	1
COL12A1	No	No	No	No	No	No	No	No	Yes	No	No	No	No	No	No	No	No	No	No	No	No	1
CTSC	No	No	No	No	No	No	No	No	Yes	No	No	No	No	No	No	No	No	No	No	No	No	1
LAIR1	No	No	No	No	No	No	No	No	Yes	No	No	No	No	No	No	No	No	No	No	No	No	1
ANPEP	No	No	No	No	No	No	No	No	Yes	No	No	No	No	No	No	No	No	No	No	No	No	1
RNASET2	No	No	No	No	No	No	No	No	Yes	No	No	No	No	No	No	No	No	No	No	No	No	1
IL18BP	No	No	No	No	No	No	No	No	Yes	No	No	No	No	No	No	No	No	No	No	No	No	1
DSC1	No	No	No	No	No	No	No	No	Yes	No	No	No	No	No	No	No	No	No	No	No	No	1
ARSA	No	No	No	No	No	No	No	No	Yes	No	No	No	No	No	No	No	No	No	No	No	No	1
SPOCK1	No	No	No	No	No	No	No	No	Yes	No	No	No	No	No	No	No	No	No	No	No	No	1
IGK	No	No	No	No	No	No	No	No	Yes	No	No	No	No	No	No	No	No	No	No	No	No	1
A2M	No	No	No	No	No	No	No	No	Yes	No	No	No	No	No	No	No	No	No	No	No	No	1
NUCB2	No	No	No	No	No	No	No	No	Yes	No	No	No	No	No	No	No	No	No	No	No	No	1
ABI3BP	No	No	No	No	No	No	No	No	Yes	No	No	No	No	No	No	No	No	No	No	No	No	1
HABP2	No	No	No	No	No	No	No	No	Yes	No	No	No	No	No	No	No	No	No	No	No	No	1
CA10	No	No	No	No	No	No	No	No	Yes	No	No	No	No	No	No	No	No	No	No	No	No	1
F2	No	No	No	No	No	No	No	No	Yes	No	No	No	No	No	No	No	No	No	No	No	No	1
CFHR2	No	No	No	No	No	No	No	No	Yes	No	No	No	No	No	No	No	No	No	No	No	No	1
THBS1	No	No	No	No	No	No	No	No	Yes	No	No	No	No	No	No	No	No	No	No	No	No	1
HGFAC	No	No	No	No	No	No	No	No	Yes	No	No	No	No	No	No	No	No	No	No	No	No	1
AMBP	No	No	No	No	No	No	No	No	Yes	No	No	No	No	No	No	No	No	No	No	No	No	1
RELN	No	No	No	No	No	No	No	No	Yes	No	No	No	No	No	No	No	No	No	No	No	No	1
CNTNAP4	No	No	No	No	No	No	No	No	Yes	No	No	No	No	No	No	No	No	No	No	No	No	1
TNFRSF8	No	No	No	No	No	No	No	No	Yes	No	No	No	No	No	No	No	No	No	No	No	No	1
SPINK5	No	No	No	No	No	No	No	No	Yes	No	No	No	No	No	No	No	No	No	No	No	No	1
VWA1	No	No	No	No	No	No	No	No	Yes	No	No	No	No	No	No	No	No	No	No	No	No	1
CHST15	No	No	No	No	No	No	No	No	Yes	No	No	No	No	No	No	No	No	No	No	No	No	1
C8G	No	No	No	No	No	No	No	No	Yes	No	No	No	No	No	No	No	No	No	No	No	No	1
FTH1	No	No	No	No	No	No	No	No	Yes	No	No	No	No	No	No	No	No	No	No	No	No	1
PCDHB9	No	No	No	No	No	No	No	No	Yes	No	No	No	No	No	No	No	No	No	No	No	No	1
AMY2B	No	No	No	No	No	No	No	No	Yes	No	No	No	No	No	No	No	No	No	No	No	No	1
CFB	No	No	No	No	No	No	No	No	Yes	No	No	No	No	No	No	No	No	No	No	No	No	1
FCN3	No	No	No	No	No	No	No	No	Yes	No	No	No	No	No	No	No	No	No	No	No	No	1
SPOCK3	No	No	No	No	No	No	No	No	Yes	No	No	No	No	No	No	No	No	No	No	No	No	1
RTN4R	No	No	No	No	No	No	No	No	Yes	No	No	No	No	No	No	No	No	No	No	No	No	1
MAN2B2	No	No	No	No	No	No	No	No	Yes	No	No	No	No	No	No	No	No	No	No	No	No	1
BCAM	No	No	No	No	No	No	No	No	Yes	No	No	No	No	No	No	No	No	No	No	No	No	1
SZT2	No	No	No	No	No	No	No	No	No	Yes	No	No	No	No	No	No	No	No	No	No	No	1
MARC2	No	No	No	No	No	No	No	No	No	Yes	No	No	No	No	No	No	No	No	No	No	No	1
AADAC	No	No	No	No	No	No	No	No	No	Yes	No	No	No	No	No	No	No	No	No	No	No	1
LDHC	No	No	No	No	No	No	No	No	No	No	Yes	No	No	No	No	No	No	No	No	No	No	1
IGHV3-16	No	No	No	No	No	No	No	No	No	No	No	Yes	No	No	No	No	No	No	No	No	No	1
H2BC12	No	No	No	No	No	No	No	No	No	No	No	Yes	No	No	No	No	No	No	No	No	No	1
CA11	No	No	No	No	No	No	No	No	No	No	No	Yes	No	No	No	No	No	No	No	No	No	1
HSPD1	No	No	No	No	No	No	No	No	No	No	No	Yes	No	No	No	No	No	No	No	No	No	1
FLNC	No	No	No	No	No	No	No	No	No	No	No	Yes	No	No	No	No	No	No	No	No	No	1
PMP2	No	No	No	No	No	No	No	No	No	No	No	Yes	No	No	No	No	No	No	No	No	No	1
SRGN	No	No	No	No	No	No	No	No	No	No	No	Yes	No	No	No	No	No	No	No	No	No	1
CAPZA2	No	No	No	No	No	No	No	No	No	No	No	Yes	No	No	No	No	No	No	No	No	No	1
ZNF84	No	No	No	No	No	No	No	No	No	No	No	Yes	No	No	No	No	No	No	No	No	No	1
SPARCL1	No	No	No	No	No	No	No	No	No	No	No	No	No	Yes	No	No	No	No	No	No	No	1
LAMA5	No	No	No	No	No	No	No	No	No	No	No	No	No	Yes	No	No	No	No	No	No	No	1
NRP2	No	No	No	No	No	No	No	No	No	No	No	No	No	Yes	No	No	No	No	No	No	No	1
NOTCH3	No	No	No	No	No	No	No	No	No	No	No	No	No	Yes	No	No	No	No	No	No	No	1
CELSR2	No	No	No	No	No	No	No	No	No	No	No	No	No	Yes	No	No	No	No	No	No	No	1
EXTL2	No	No	No	No	No	No	No	No	No	No	No	No	No	Yes	No	No	No	No	No	No	No	1
MFI2	No	No	No	No	No	No	No	No	No	No	No	No	No	Yes	No	No	No	No	No	No	No	1
MDGA2	No	No	No	No	No	No	No	No	No	No	No	No	No	Yes	No	No	No	No	No	No	No	1
BAI1	No	No	No	No	No	No	No	No	No	No	No	No	No	Yes	No	No	No	No	No	No	No	1
OLFM1	No	No	No	No	No	No	No	No	No	No	No	No	No	Yes	No	No	No	No	No	No	No	1
PVRL1	No	No	No	No	No	No	No	No	No	No	No	No	No	Yes	No	No	No	No	No	No	No	1
WFDC2	No	No	No	No	No	No	No	No	No	No	No	No	No	Yes	No	No	No	No	No	No	No	1
ASTN1	No	No	No	No	No	No	No	No	No	No	No	No	No	Yes	No	No	No	No	No	No	No	1
MLEC	No	No	No	No	No	No	No	No	No	No	No	No	No	Yes	No	No	No	No	No	No	No	1
CCER2	No	No	No	No	No	No	No	No	No	No	No	No	No	Yes	No	No	No	No	No	No	No	1
LFNG	No	No	No	No	No	No	No	No	No	No	No	No	No	Yes	No	No	No	No	No	No	No	1
ST6GALNAC1	No	No	No	No	No	No	No	No	No	No	No	No	No	Yes	No	No	No	No	No	No	No	1
MEGF9	No	No	No	No	No	No	No	No	No	No	No	No	No	Yes	No	No	No	No	No	No	No	1
PIK3IP1	No	No	No	No	No	No	No	No	No	No	No	No	No	Yes	No	No	No	No	No	No	No	1
EFNB1	No	No	No	No	No	No	No	No	No	No	No	No	No	Yes	No	No	No	No	No	No	No	1
RTN4RL1	No	No	No	No	No	No	No	No	No	No	No	No	No	Yes	No	No	No	No	No	No	No	1
LSR	No	No	No	No	No	No	No	No	No	No	No	No	No	Yes	No	No	No	No	No	No	No	1
RTBDN	No	No	No	No	No	No	No	No	No	No	No	No	No	Yes	No	No	No	No	No	No	No	1
LHPP	No	No	No	No	No	No	No	No	No	No	No	No	No	Yes	No	No	No	No	No	No	No	1
LPHN2	No	No	No	No	No	No	No	No	No	No	No	No	No	Yes	No	No	No	No	No	No	No	1
BAI2	No	No	No	No	No	No	No	No	No	No	No	No	No	Yes	No	No	No	No	No	No	No	1
EPHB3	No	No	No	No	No	No	No	No	No	No	No	No	No	Yes	No	No	No	No	No	No	No	1
TFPI	No	No	No	No	No	No	No	No	No	No	No	No	No	Yes	No	No	No	No	No	No	No	1
ESAM	No	No	No	No	No	No	No	No	No	No	No	No	No	Yes	No	No	No	No	No	No	No	1
UBL3	No	No	No	No	No	No	No	No	No	No	No	No	No	Yes	No	No	No	No	No	No	No	1
PVRL3	No	No	No	No	No	No	No	No	No	No	No	No	No	Yes	No	No	No	No	No	No	No	1
PTPLAD1	No	No	No	No	No	No	No	No	No	No	No	No	No	Yes	No	No	No	No	No	No	No	1
PDGFB	No	No	No	No	No	No	No	No	No	No	No	No	No	Yes	No	No	No	No	No	No	No	1
PCP4	No	No	No	No	No	No	No	No	No	No	No	No	No	Yes	No	No	No	No	No	No	No	1
HEBP1	No	No	No	No	No	No	No	No	No	No	No	No	No	Yes	No	No	No	No	No	No	No	1
LARGE	No	No	No	No	No	No	No	No	No	No	No	No	No	Yes	No	No	No	No	No	No	No	1
ACVR1B	No	No	No	No	No	No	No	No	No	No	No	No	No	Yes	No	No	No	No	No	No	No	1
PTHLH	No	No	No	No	No	No	No	No	No	No	No	No	No	Yes	No	No	No	No	No	No	No	1
ELFN2	No	No	No	No	No	No	No	No	No	No	No	No	No	Yes	No	No	No	No	No	No	No	1
PIANP	No	No	No	No	No	No	No	No	No	No	No	No	No	Yes	No	No	No	No	No	No	No	1
LTBP2	No	No	No	No	No	No	No	No	No	No	No	No	No	No	Yes	No	No	No	No	No	No	1
MCAM	No	No	No	No	No	No	No	No	No	No	No	No	No	No	Yes	No	No	No	No	No	No	1
CACNA2D2	No	No	No	No	No	No	No	No	No	No	No	No	No	No	Yes	No	No	No	No	No	No	1
ACTC1	No	No	No	No	No	No	No	No	No	No	No	No	No	No	Yes	No	No	No	No	No	No	1
ACE	No	No	No	No	No	No	No	No	No	No	No	No	No	No	Yes	No	No	No	No	No	No	1
MAN1A2	No	No	No	No	No	No	No	No	No	No	No	No	No	No	Yes	No	No	No	No	No	No	1
EXT2	No	No	No	No	No	No	No	No	No	No	No	No	No	No	Yes	No	No	No	No	No	No	1
CA4	No	No	No	No	No	No	No	No	No	No	No	No	No	No	Yes	No	No	No	No	No	No	1
SPINT1	No	No	No	No	No	No	No	No	No	No	No	No	No	No	Yes	No	No	No	No	No	No	1
SEMA6B	No	No	No	No	No	No	No	No	No	No	No	No	No	No	Yes	No	No	No	No	No	No	1
IGSF1	No	No	No	No	No	No	No	No	No	No	No	No	No	No	Yes	No	No	No	No	No	No	1
SPON2	No	No	No	No	No	No	No	No	No	No	No	No	No	No	Yes	No	No	No	No	No	No	1
SF3A1	No	No	No	No	No	No	No	No	No	No	No	No	No	No	Yes	No	No	No	No	No	No	1
CCDC126	No	No	No	No	No	No	No	No	No	No	No	No	No	No	Yes	No	No	No	No	No	No	1
DCBLD2	No	No	No	No	No	No	No	No	No	No	No	No	No	No	Yes	No	No	No	No	No	No	1
FDPS	No	No	No	No	No	No	No	No	No	No	No	No	No	No	Yes	No	No	No	No	No	No	1
LRFN2	No	No	No	No	No	No	No	No	No	No	No	No	No	No	Yes	No	No	No	No	No	No	1
SLC1A2	No	No	No	No	No	No	No	No	No	No	No	No	No	No	Yes	No	No	No	No	No	No	1
CSRP1	No	No	No	No	No	No	No	No	No	No	No	No	No	No	Yes	No	No	No	No	No	No	1
CD302	No	No	No	No	No	No	No	No	No	No	No	No	No	No	Yes	No	No	No	No	No	No	1
CAP2	No	No	No	No	No	No	No	No	No	No	No	No	No	No	Yes	No	No	No	No	No	No	1
FLT3	No	No	No	No	No	No	No	No	No	No	No	No	No	No	Yes	No	No	No	No	No	No	1
CHST8	No	No	No	No	No	No	No	No	No	No	No	No	No	No	Yes	No	No	No	No	No	No	1
COL23A1	No	No	No	No	No	No	No	No	No	No	No	No	No	No	Yes	No	No	No	No	No	No	1
TGFBR1	No	No	No	No	No	No	No	No	No	No	No	No	No	No	Yes	No	No	No	No	No	No	1
APOEe4	No	No	No	No	No	No	No	No	No	No	No	No	Yes	No	No	No	No	No	No	No	No	1
UBA52	No	No	No	No	No	No	No	No	No	No	No	No	Yes	No	No	No	No	No	No	No	No	1
APOC3	No	No	No	No	No	No	No	No	No	No	No	No	Yes	No	No	No	No	No	No	No	No	1
FGB	No	No	No	No	No	No	No	No	No	No	No	No	Yes	No	No	No	No	No	No	No	No	1
IGHV3-74	No	No	No	No	No	No	No	No	No	No	No	No	Yes	No	No	No	No	No	No	No	No	1
FGG	No	No	No	No	No	No	No	No	No	No	No	No	Yes	No	No	No	No	No	No	No	No	1
TRPC1	No	No	No	No	No	No	No	No	No	No	No	No	Yes	No	No	No	No	No	No	No	No	1
HBD	No	No	No	No	No	No	No	No	No	No	No	No	Yes	No	No	No	No	No	No	No	No	1
SPARC	No	No	No	No	No	No	No	No	No	No	No	No	Yes	No	No	No	No	No	No	No	No	1
TIGAR	No	No	No	No	No	No	No	No	No	No	No	No	No	No	No	No	Yes	No	No	No	No	1
MetAP 2	No	No	No	No	No	No	No	No	No	No	No	No	No	No	No	No	Yes	No	No	No	No	1
GH	No	No	No	No	No	No	No	No	No	No	No	No	No	No	No	No	Yes	No	No	No	No	1
DDC	No	No	No	No	No	No	No	No	No	No	No	No	No	No	No	No	Yes	No	No	No	No	1
MMP-3	No	No	No	No	No	No	No	No	No	No	No	No	No	No	No	No	Yes	No	No	No	No	1
CXCL13	No	No	No	No	No	No	No	No	No	No	No	No	No	No	No	No	Yes	No	No	No	No	1
DNER	No	No	No	No	No	No	No	No	No	No	No	No	No	No	No	No	Yes	No	No	No	No	1
TNFSF13B	No	No	No	No	No	No	No	No	No	No	No	No	No	No	No	No	Yes	No	No	No	No	1
RELT	No	No	No	No	No	No	No	No	No	No	No	No	No	No	No	No	Yes	No	No	No	No	1
IL-17D	No	No	No	No	No	No	No	No	No	No	No	No	No	No	No	No	Yes	No	No	No	No	1
IL-27	No	No	No	No	No	No	No	No	No	No	No	No	No	No	No	No	Yes	No	No	No	No	1
SCGB3A2	No	No	No	No	No	No	No	No	No	No	No	No	No	No	No	No	Yes	No	No	No	No	1
PAR-1	No	No	No	No	No	No	No	No	No	No	No	No	No	No	No	No	Yes	No	No	No	No	1
PGLYRP1	No	No	No	No	No	No	No	No	No	No	No	No	No	No	No	No	Yes	No	No	No	No	1
CAMKK1	No	No	No	No	No	No	No	No	No	No	No	No	No	No	No	No	No	Yes	No	No	No	1
UBXN1	No	No	No	No	No	No	No	No	No	No	No	No	No	No	No	No	No	Yes	No	No	No	1
PPP1R9B	No	No	No	No	No	No	No	No	No	No	No	No	No	No	No	No	No	Yes	No	No	No	1
OTUD7B	No	No	No	No	No	No	No	No	No	No	No	No	No	No	No	No	No	Yes	No	No	No	1
CIAPIN1	No	No	No	No	No	No	No	No	No	No	No	No	No	No	No	No	No	Yes	No	No	No	1
PCBD1	No	No	No	No	No	No	No	No	No	No	No	No	No	No	No	No	No	Yes	No	No	No	1
S100A4	No	No	No	No	No	No	No	No	No	No	No	No	No	No	No	No	No	Yes	No	No	No	1
RBFOX3	No	No	No	No	No	No	No	No	No	No	No	No	No	No	No	No	No	Yes	No	No	No	1
FXN	No	No	No	No	No	No	No	No	No	No	No	No	No	No	No	No	No	Yes	No	No	No	1
AGRP	No	No	No	No	No	No	No	No	No	No	No	No	No	No	No	No	No	Yes	No	No	No	1
TGFB1	No	No	No	No	No	No	No	No	No	No	No	No	No	No	No	No	No	Yes	No	No	No	1
TFF2	No	No	No	No	No	No	No	No	No	No	No	No	No	No	No	No	No	Yes	No	No	No	1
CDSN	No	No	No	No	No	No	No	No	No	No	No	No	No	No	No	No	No	Yes	No	No	No	1
TIMM10	No	No	No	No	No	No	No	No	No	No	No	No	No	No	No	No	No	Yes	No	No	No	1
CPXM1	No	No	No	No	No	No	No	No	No	No	No	No	No	No	No	No	No	Yes	No	No	No	1
DNAJA4	No	No	No	No	No	No	No	No	No	No	No	No	No	No	No	No	No	Yes	No	No	No	1
PGD	No	No	No	No	No	No	No	No	No	No	No	No	No	No	No	No	No	Yes	No	No	No	1
WASHC3	No	No	No	No	No	No	No	No	No	No	No	No	No	No	No	No	No	Yes	No	No	No	1
GGACT	No	No	No	No	No	No	No	No	No	No	No	No	No	No	No	No	No	Yes	No	No	No	1
LGALS9	No	No	No	No	No	No	No	No	No	No	No	No	No	No	No	No	No	Yes	No	No	No	1
PLSCR3	No	No	No	No	No	No	No	No	No	No	No	No	No	No	No	No	No	Yes	No	No	No	1
PALM2	No	No	No	No	No	No	No	No	No	No	No	No	No	No	No	No	No	Yes	No	No	No	1
EIF4EBP1	No	No	No	No	No	No	No	No	No	No	No	No	No	No	No	No	No	Yes	No	No	No	1
CXCL9	No	No	No	No	No	No	No	No	No	No	No	No	No	No	No	No	No	Yes	No	No	No	1
EHBP1	No	No	No	No	No	No	No	No	No	No	No	No	No	No	No	No	No	Yes	No	No	No	1
GALNT3	No	No	No	No	No	No	No	No	No	No	No	No	No	No	No	No	No	Yes	No	No	No	1
MMP7	No	No	No	No	No	No	No	No	No	No	No	No	No	No	No	No	No	Yes	No	No	No	1
GP2	No	No	No	No	No	No	No	No	No	No	No	No	No	No	No	No	No	Yes	No	No	No	1
LMOD1	No	No	No	No	No	No	No	No	No	No	No	No	No	No	No	No	No	Yes	No	No	No	1
CD69	No	No	No	No	No	No	No	No	No	No	No	No	No	No	No	No	No	Yes	No	No	No	1
LEFTY2	No	No	No	No	No	No	No	No	No	No	No	No	No	No	No	No	No	Yes	No	No	No	1
TNFRSF11B	No	No	No	No	No	No	No	No	No	No	No	No	No	No	No	No	No	Yes	No	No	No	1
PHOSPHO1	No	No	No	No	No	No	No	No	No	No	No	No	No	No	No	No	No	Yes	No	No	No	1
CWC15	No	No	No	No	No	No	No	No	No	No	No	No	No	No	No	No	No	Yes	No	No	No	1
CRYBB1	No	No	No	No	No	No	No	No	No	No	No	No	No	No	No	No	No	Yes	No	No	No	1
TNC	No	No	No	No	No	No	No	No	No	No	No	No	No	No	No	No	No	Yes	No	No	No	1
CCL23	No	No	No	No	No	No	No	No	No	No	No	No	No	No	No	No	No	Yes	No	No	No	1
HSPA1A	No	No	No	No	No	No	No	No	No	No	No	No	No	No	No	No	No	Yes	No	No	No	1
IGDCC4	No	No	No	No	No	No	No	No	No	No	No	No	No	No	No	No	No	Yes	No	No	No	1
WNT9A	No	No	No	No	No	No	No	No	No	No	No	No	No	No	No	No	No	Yes	No	No	No	1
NME3	No	No	No	No	No	No	No	No	No	No	No	No	No	No	No	No	No	Yes	No	No	No	1
AGER	No	No	No	No	No	No	No	No	No	No	No	No	No	No	No	No	No	Yes	No	No	No	1
STAMBP	No	No	No	No	No	No	No	No	No	No	No	No	No	No	No	No	No	Yes	No	No	No	1
GCG	No	No	No	No	No	No	No	No	No	No	No	No	No	No	No	No	No	Yes	No	No	No	1
TNFRSF11A	No	No	No	No	No	No	No	No	No	No	No	No	No	No	No	No	No	Yes	No	No	No	1
GUCA2A	No	No	No	No	No	No	No	No	No	No	No	No	No	No	No	No	No	Yes	No	No	No	1
HSPB6	No	No	No	No	No	No	No	No	No	No	No	No	No	No	No	No	No	Yes	No	No	No	1
ARHGAP30	No	No	No	No	No	No	No	No	No	No	No	No	No	No	No	No	No	Yes	No	No	No	1
CLTA	No	No	No	No	No	No	No	No	No	No	No	No	No	No	No	No	No	Yes	No	No	No	1
METAP2	No	No	No	No	No	No	No	No	No	No	No	No	No	No	No	No	No	Yes	No	No	No	1
KDR	No	No	No	No	No	No	No	No	No	No	No	No	No	No	No	No	No	Yes	No	No	No	1
CHCHD6	No	No	No	No	No	No	No	No	No	No	No	No	No	No	No	No	No	Yes	No	No	No	1
KIAA2013	No	No	No	No	No	No	No	No	No	No	No	No	No	No	No	No	No	Yes	No	No	No	1
ASAH1	No	No	No	No	No	No	No	No	No	No	No	No	No	No	No	No	No	No	Yes	No	No	1
ATRAID	No	No	No	No	No	No	No	No	No	No	No	No	No	No	No	No	No	No	Yes	No	No	1
CCN1	No	No	No	No	No	No	No	No	No	No	No	No	No	No	No	No	No	No	Yes	No	No	1
CD83	No	No	No	No	No	No	No	No	No	No	No	No	No	No	No	No	No	No	Yes	No	No	1
CNP	No	No	No	No	No	No	No	No	No	No	No	No	No	No	No	No	No	No	Yes	No	No	1
CTSD	No	No	No	No	No	No	No	No	No	No	No	No	No	No	No	No	No	No	Yes	No	No	1
CTSO	No	No	No	No	No	No	No	No	No	No	No	No	No	No	No	No	No	No	Yes	No	No	1
CXCL1	No	No	No	No	No	No	No	No	No	No	No	No	No	No	No	No	No	No	Yes	No	No	1
DKK1	No	No	No	No	No	No	No	No	No	No	No	No	No	No	No	No	No	No	Yes	No	No	1
DNM3	No	No	No	No	No	No	No	No	No	No	No	No	No	No	No	No	No	No	Yes	No	No	1
DPP10	No	No	No	No	No	No	No	No	No	No	No	No	No	No	No	No	No	No	Yes	No	No	1
ELAVL4	No	No	No	No	No	No	No	No	No	No	No	No	No	No	No	No	No	No	Yes	No	No	1
FAM171B	No	No	No	No	No	No	No	No	No	No	No	No	No	No	No	No	No	No	Yes	No	No	1
FCER2	No	No	No	No	No	No	No	No	No	No	No	No	No	No	No	No	No	No	Yes	No	No	1
FGF19	No	No	No	No	No	No	No	No	No	No	No	No	No	No	No	No	No	No	Yes	No	No	1
FLT1	No	No	No	No	No	No	No	No	No	No	No	No	No	No	No	No	No	No	Yes	No	No	1
GFRA3	No	No	No	No	No	No	No	No	No	No	No	No	No	No	No	No	No	No	Yes	No	No	1
HSPA2	No	No	No	No	No	No	No	No	No	No	No	No	No	No	No	No	No	No	Yes	No	No	1
ITGBL1	No	No	No	No	No	No	No	No	No	No	No	No	No	No	No	No	No	No	Yes	No	No	1
KYAT1	No	No	No	No	No	No	No	No	No	No	No	No	No	No	No	No	No	No	Yes	No	No	1
LILRB1	No	No	No	No	No	No	No	No	No	No	No	No	No	No	No	No	No	No	Yes	No	No	1
NUDT5	No	No	No	No	No	No	No	No	No	No	No	No	No	No	No	No	No	No	Yes	No	No	1
PCOLCE	No	No	No	No	No	No	No	No	No	No	No	No	No	No	No	No	No	No	Yes	No	No	1
PLAU	No	No	No	No	No	No	No	No	No	No	No	No	No	No	No	No	No	No	Yes	No	No	1
PLIN3	No	No	No	No	No	No	No	No	No	No	No	No	No	No	No	No	No	No	Yes	No	No	1
RSPO3	No	No	No	No	No	No	No	No	No	No	No	No	No	No	No	No	No	No	Yes	No	No	1
SCAMP3	No	No	No	No	No	No	No	No	No	No	No	No	No	No	No	No	No	No	Yes	No	No	1
SIRT2	No	No	No	No	No	No	No	No	No	No	No	No	No	No	No	No	No	No	Yes	No	No	1
SNX9	No	No	No	No	No	No	No	No	No	No	No	No	No	No	No	No	No	No	Yes	No	No	1
SPRY2	No	No	No	No	No	No	No	No	No	No	No	No	No	No	No	No	No	No	Yes	No	No	1
STC1	No	No	No	No	No	No	No	No	No	No	No	No	No	No	No	No	No	No	Yes	No	No	1
SV2A	No	No	No	No	No	No	No	No	No	No	No	No	No	No	No	No	No	No	Yes	No	No	1
TAX1BP1	No	No	No	No	No	No	No	No	No	No	No	No	No	No	No	No	No	No	Yes	No	No	1
TRIAP1	No	No	No	No	No	No	No	No	No	No	No	No	No	No	No	No	No	No	Yes	No	No	1
WWP2	No	No	No	No	No	No	No	No	No	No	No	No	No	No	No	No	No	No	Yes	No	No	1
XCL1	No	No	No	No	No	No	No	No	No	No	No	No	No	No	No	No	No	No	Yes	No	No	1
GAGE2D	No	No	No	No	No	No	No	No	No	No	No	No	No	No	No	No	No	No	No	Yes	No	1
STMN2	No	No	No	No	No	No	No	No	No	No	No	No	No	No	No	No	No	No	No	Yes	No	1
DCLK1	No	No	No	No	No	No	No	No	No	No	No	No	No	No	No	No	No	No	No	Yes	No	1
PDE1B	No	No	No	No	No	No	No	No	No	No	No	No	No	No	No	No	No	No	No	Yes	No	1
SYT5	No	No	No	No	No	No	No	No	No	No	No	No	No	No	No	No	No	No	No	Yes	No	1
SLIT2	No	No	No	No	No	No	No	No	No	No	No	No	No	No	No	No	No	No	No	Yes	No	1
GAS7	No	No	No	No	No	No	No	No	No	No	No	No	No	No	No	No	No	No	No	Yes	No	1
PPP1R1A	No	No	No	No	No	No	No	No	No	No	No	No	No	No	No	No	No	No	No	Yes	No	1
PHYHIPL	No	No	No	No	No	No	No	No	No	No	No	No	No	No	No	No	No	No	No	Yes	No	1
SHANK3	No	No	No	No	No	No	No	No	No	No	No	No	No	No	No	No	No	No	No	Yes	No	1
DOC2B	No	No	No	No	No	No	No	No	No	No	No	No	No	No	No	No	No	No	No	Yes	No	1
UBL4A	No	No	No	No	No	No	No	No	No	No	No	No	No	No	No	No	No	No	No	Yes	No	1
RABL6	No	No	No	No	No	No	No	No	No	No	No	No	No	No	No	No	No	No	No	Yes	No	1
PLCB1	No	No	No	No	No	No	No	No	No	No	No	No	No	No	No	No	No	No	No	Yes	No	1
HOPX	No	No	No	No	No	No	No	No	No	No	No	No	No	No	No	No	No	No	No	Yes	No	1
EFHD2	No	No	No	No	No	No	No	No	No	No	No	No	No	No	No	No	No	No	No	Yes	No	1
CLINT1	No	No	No	No	No	No	No	No	No	No	No	No	No	No	No	No	No	No	No	Yes	No	1
SMURF1	No	No	No	No	No	No	No	No	No	No	No	No	No	No	No	No	No	No	No	Yes	No	1
PEX14	No	No	No	No	No	No	No	No	No	No	No	No	No	No	No	No	No	No	No	Yes	No	1
EIF4G2	No	No	No	No	No	No	No	No	No	No	No	No	No	No	No	No	No	No	No	Yes	No	1
HAGHL	No	No	No	No	No	No	No	No	No	No	No	No	No	No	No	No	No	No	No	Yes	No	1
VPS4A	No	No	No	No	No	No	No	No	No	No	No	No	No	No	No	No	No	No	No	Yes	No	1
MAGI2	No	No	No	No	No	No	No	No	No	No	No	No	No	No	No	No	No	No	No	Yes	No	1
STX1A	No	No	No	No	No	No	No	No	No	No	No	No	No	No	No	No	No	No	No	Yes	No	1
PRKCG	No	No	No	No	No	No	No	No	No	No	No	No	No	No	No	No	No	No	No	Yes	No	1
WWC1	No	No	No	No	No	No	No	No	No	No	No	No	No	No	No	No	No	No	No	Yes	No	1
STAMBPL1	No	No	No	No	No	No	No	No	No	No	No	No	No	No	No	No	No	No	No	Yes	No	1
PFDN2	No	No	No	No	No	No	No	No	No	No	No	No	No	No	No	No	No	No	No	Yes	No	1
BOLA3	No	No	No	No	No	No	No	No	No	No	No	No	No	No	No	No	No	No	No	Yes	No	1
SMAP1	No	No	No	No	No	No	No	No	No	No	No	No	No	No	No	No	No	No	No	Yes	No	1
CCDC50	No	No	No	No	No	No	No	No	No	No	No	No	No	No	No	No	No	No	No	Yes	No	1
HPCAL1	No	No	No	No	No	No	No	No	No	No	No	No	No	No	No	No	No	No	No	Yes	No	1
AGAP3	No	No	No	No	No	No	No	No	No	No	No	No	No	No	No	No	No	No	No	Yes	No	1
ITSN1	No	No	No	No	No	No	No	No	No	No	No	No	No	No	No	No	No	No	No	Yes	No	1
VTI1B	No	No	No	No	No	No	No	No	No	No	No	No	No	No	No	No	No	No	No	Yes	No	1
UBE2Z	No	No	No	No	No	No	No	No	No	No	No	No	No	No	No	No	No	No	No	Yes	No	1
CAB39L	No	No	No	No	No	No	No	No	No	No	No	No	No	No	No	No	No	No	No	Yes	No	1
FAF2	No	No	No	No	No	No	No	No	No	No	No	No	No	No	No	No	No	No	No	Yes	No	1
EPN1	No	No	No	No	No	No	No	No	No	No	No	No	No	No	No	No	No	No	No	Yes	No	1
BAG6	No	No	No	No	No	No	No	No	No	No	No	No	No	No	No	No	No	No	No	Yes	No	1
GGA3	No	No	No	No	No	No	No	No	No	No	No	No	No	No	No	No	No	No	No	Yes	No	1
UBE2N|UBE2V1	No	No	No	No	No	No	No	No	No	No	No	No	No	No	No	No	No	No	No	Yes	No	1
STX7	No	No	No	No	No	No	No	No	No	No	No	No	No	No	No	No	No	No	No	Yes	No	1
CES3	No	No	No	No	No	No	No	No	No	No	No	No	No	No	No	No	No	No	No	Yes	No	1
NCK2	No	No	No	No	No	No	No	No	No	No	No	No	No	No	No	No	No	No	No	Yes	No	1
LIN7A	No	No	No	No	No	No	No	No	No	No	No	No	No	No	No	No	No	No	No	Yes	No	1
MAP1LC3B	No	No	No	No	No	No	No	No	No	No	No	No	No	No	No	No	No	No	No	Yes	No	1
DNAJB9	No	No	No	No	No	No	No	No	No	No	No	No	No	No	No	No	No	No	No	Yes	No	1
MMP16	No	No	No	No	No	No	No	No	No	No	No	No	No	No	No	No	No	No	No	Yes	No	1
CAB39	No	No	No	No	No	No	No	No	No	No	No	No	No	No	No	No	No	No	No	Yes	No	1
PDLIM4	No	No	No	No	No	No	No	No	No	No	No	No	No	No	No	No	No	No	No	Yes	No	1
AAGAB	No	No	No	No	No	No	No	No	No	No	No	No	No	No	No	No	No	No	No	Yes	No	1
KBTBD11	No	No	No	No	No	No	No	No	No	No	No	No	No	No	No	No	No	No	No	Yes	No	1
EPHA3	No	No	No	No	No	No	No	No	No	No	No	No	No	No	No	No	No	No	No	Yes	No	1
CINP	No	No	No	No	No	No	No	No	No	No	No	No	No	No	No	No	No	No	No	Yes	No	1
MVB12B	No	No	No	No	No	No	No	No	No	No	No	No	No	No	No	No	No	No	No	Yes	No	1
NT5DC3	No	No	No	No	No	No	No	No	No	No	No	No	No	No	No	No	No	No	No	Yes	No	1
SHANK1	No	No	No	No	No	No	No	No	No	No	No	No	No	No	No	No	No	No	No	Yes	No	1
UBQLN2	No	No	No	No	No	No	No	No	No	No	No	No	No	No	No	No	No	No	No	Yes	No	1
UFC1	No	No	No	No	No	No	No	No	No	No	No	No	No	No	No	No	No	No	No	Yes	No	1
UBE2N|UBE2V2	No	No	No	No	No	No	No	No	No	No	No	No	No	No	No	No	No	No	No	Yes	No	1
UBQLN4	No	No	No	No	No	No	No	No	No	No	No	No	No	No	No	No	No	No	No	Yes	No	1
DNAJC5B	No	No	No	No	No	No	No	No	No	No	No	No	No	No	No	No	No	No	No	Yes	No	1
ASB9	No	No	No	No	No	No	No	No	No	No	No	No	No	No	No	No	No	No	No	Yes	No	1
RAF1	No	No	No	No	No	No	No	No	No	No	No	No	No	No	No	No	No	No	No	Yes	No	1
CNOT1	No	No	No	No	No	No	No	No	No	No	No	No	No	No	No	No	No	No	No	Yes	No	1
CHKB	No	No	No	No	No	No	No	No	No	No	No	No	No	No	No	No	No	No	No	Yes	No	1
GLUL	No	No	No	No	No	No	No	No	No	No	No	No	No	No	No	No	No	No	No	Yes	No	1
YWHAQ	No	No	No	No	No	No	No	No	No	No	No	No	No	No	No	No	No	No	No	Yes	No	1
SYNE2	No	No	No	No	No	No	No	No	No	No	No	No	No	No	No	No	No	No	No	Yes	No	1
ATXN3	No	No	No	No	No	No	No	No	No	No	No	No	No	No	No	No	No	No	No	Yes	No	1
PUDP	No	No	No	No	No	No	No	No	No	No	No	No	No	No	No	No	No	No	No	Yes	No	1
RANBP3	No	No	No	No	No	No	No	No	No	No	No	No	No	No	No	No	No	No	No	Yes	No	1
PDHX	No	No	No	No	No	No	No	No	No	No	No	No	No	No	No	No	No	No	No	Yes	No	1
PTPN11	No	No	No	No	No	No	No	No	No	No	No	No	No	No	No	No	No	No	No	Yes	No	1
NCALD	No	No	No	No	No	No	No	No	No	No	No	No	No	No	No	No	No	No	No	Yes	No	1
GABBR1	No	No	No	No	No	No	No	No	No	No	No	No	No	No	No	No	No	No	No	Yes	No	1
GGA1	No	No	No	No	No	No	No	No	No	No	No	No	No	No	No	No	No	No	No	Yes	No	1
AKT3	No	No	No	No	No	No	No	No	No	No	No	No	No	No	No	No	No	No	No	Yes	No	1
TXNL1	No	No	No	No	No	No	No	No	No	No	No	No	No	No	No	No	No	No	No	Yes	No	1
CNOT9	No	No	No	No	No	No	No	No	No	No	No	No	No	No	No	No	No	No	No	Yes	No	1
UBE2H	No	No	No	No	No	No	No	No	No	No	No	No	No	No	No	No	No	No	No	Yes	No	1
PSMA7	No	No	No	No	No	No	No	No	No	No	No	No	No	No	No	No	No	No	No	Yes	No	1
CISD1	No	No	No	No	No	No	No	No	No	No	No	No	No	No	No	No	No	No	No	Yes	No	1
CNRIP1	No	No	No	No	No	No	No	No	No	No	No	No	No	No	No	No	No	No	No	Yes	No	1
AP2A2	No	No	No	No	No	No	No	No	No	No	No	No	No	No	No	No	No	No	No	Yes	No	1
DNAJB8	No	No	No	No	No	No	No	No	No	No	No	No	No	No	No	No	No	No	No	Yes	No	1
VPS26A	No	No	No	No	No	No	No	No	No	No	No	No	No	No	No	No	No	No	No	Yes	No	1
PPM1B	No	No	No	No	No	No	No	No	No	No	No	No	No	No	No	No	No	No	No	Yes	No	1
CTNNBIP1	No	No	No	No	No	No	No	No	No	No	No	No	No	No	No	No	No	No	No	Yes	No	1
HSP90AB1	No	No	No	No	No	No	No	No	No	No	No	No	No	No	No	No	No	No	No	Yes	No	1
PDE6D	No	No	No	No	No	No	No	No	No	No	No	No	No	No	No	No	No	No	No	Yes	No	1
PSMA2	No	No	No	No	No	No	No	No	No	No	No	No	No	No	No	No	No	No	No	Yes	No	1
CSRP3	No	No	No	No	No	No	No	No	No	No	No	No	No	No	No	No	No	No	No	Yes	No	1
EHD3	No	No	No	No	No	No	No	No	No	No	No	No	No	No	No	No	No	No	No	Yes	No	1
SYT12	No	No	No	No	No	No	No	No	No	No	No	No	No	No	No	No	No	No	No	Yes	No	1
FLII	No	No	No	No	No	No	No	No	No	No	No	No	No	No	No	No	No	No	No	Yes	No	1
UBQLN3	No	No	No	No	No	No	No	No	No	No	No	No	No	No	No	No	No	No	No	Yes	No	1
CTNNA1	No	No	No	No	No	No	No	No	No	No	No	No	No	No	No	No	No	No	No	Yes	No	1
FHIT	No	No	No	No	No	No	No	No	No	No	No	No	No	No	No	No	No	No	No	Yes	No	1
CRIM1	No	No	No	No	No	No	No	No	No	No	No	No	No	No	No	No	No	No	No	Yes	No	1
LGALSL	No	No	No	No	No	No	No	No	No	No	No	No	No	No	No	No	No	No	No	Yes	No	1
FIS1	No	No	No	No	No	No	No	No	No	No	No	No	No	No	No	No	No	No	No	Yes	No	1
TOLLIP	No	No	No	No	No	No	No	No	No	No	No	No	No	No	No	No	No	No	No	Yes	No	1
C11orf68	No	No	No	No	No	No	No	No	No	No	No	No	No	No	No	No	No	No	No	Yes	No	1
PGP	No	No	No	No	No	No	No	No	No	No	No	No	No	No	No	No	No	No	No	Yes	No	1
BMPER	No	No	No	No	No	No	No	No	No	No	No	No	No	No	No	No	No	No	No	Yes	No	1
TIPRL	No	No	No	No	No	No	No	No	No	No	No	No	No	No	No	No	No	No	No	Yes	No	1
TP53I13	No	No	No	No	No	No	No	No	No	No	No	No	No	No	No	No	No	No	No	Yes	No	1
SH3GL2	No	No	No	No	No	No	No	No	No	No	No	No	No	No	No	No	No	No	No	Yes	No	1
NUDT2	No	No	No	No	No	No	No	No	No	No	No	No	No	No	No	No	No	No	No	Yes	No	1
HS2ST1	No	No	No	No	No	No	No	No	No	No	No	No	No	No	No	No	No	No	No	Yes	No	1
RBFOX2	No	No	No	No	No	No	No	No	No	No	No	No	No	No	No	No	No	No	No	Yes	No	1
SUGT1	No	No	No	No	No	No	No	No	No	No	No	No	No	No	No	No	No	No	No	Yes	No	1
KAZALD1	No	No	No	No	No	No	No	No	No	No	No	No	No	No	No	No	No	No	No	Yes	No	1
PLCD1	No	No	No	No	No	No	No	No	No	No	No	No	No	No	No	No	No	No	No	Yes	No	1
RCAN2	No	No	No	No	No	No	No	No	No	No	No	No	No	No	No	No	No	No	No	Yes	No	1
FUBP1	No	No	No	No	No	No	No	No	No	No	No	No	No	No	No	No	No	No	No	Yes	No	1
ISOC1	No	No	No	No	No	No	No	No	No	No	No	No	No	No	No	No	No	No	No	Yes	No	1
UBE2D4	No	No	No	No	No	No	No	No	No	No	No	No	No	No	No	No	No	No	No	Yes	No	1
UBE2K	No	No	No	No	No	No	No	No	No	No	No	No	No	No	No	No	No	No	No	Yes	No	1
DPY30	No	No	No	No	No	No	No	No	No	No	No	No	No	No	No	No	No	No	No	Yes	No	1
SYF2	No	No	No	No	No	No	No	No	No	No	No	No	No	No	No	No	No	No	No	Yes	No	1
SH3PXD2B	No	No	No	No	No	No	No	No	No	No	No	No	No	No	No	No	No	No	No	Yes	No	1
PSMB6	No	No	No	No	No	No	No	No	No	No	No	No	No	No	No	No	No	No	No	Yes	No	1
LRRFIP2	No	No	No	No	No	No	No	No	No	No	No	No	No	No	No	No	No	No	No	Yes	No	1
IRF1	No	No	No	No	No	No	No	No	No	No	No	No	No	No	No	No	No	No	No	No	Yes	1
COL9A3	No	No	No	No	No	No	No	No	No	No	No	No	No	No	No	No	No	No	No	No	Yes	1

## Sheet: Supplementary table 4
Supplementary table 4: Overview of the platforms in which each DEP was identified
Protein	methods	method_count		Summary
ATOX1	c("Mass spec", "Olink", "Somalogic")	3		Method	N proteins
CSTB	c("Mass spec", "Olink", "Somalogic")	3		c("Mass spec", "Olink", "Somalogic")	26
DDAH1	c("Mass spec", "Olink", "Somalogic")	3		c("Mass spec", "Olink")	47
FABP3	c("Mass spec", "Olink", "Somalogic")	3		c("Mass spec", "Somalogic")	79
GABARAP	c("Mass spec", "Olink", "Somalogic")	3		c("Olink", "Somalogic")	14
GFAP	c("Mass spec", "Olink", "Somalogic")	3		Mass spec	1010
GGCT	c("Mass spec", "Olink", "Somalogic")	3		Olink	119
GLO1	c("Mass spec", "Olink", "Somalogic")	3		Somalogic	153
GPI	c("Mass spec", "Olink", "Somalogic")	3		7
GSR	c("Mass spec", "Olink", "Somalogic")	3
MDH1	c("Mass spec", "Olink", "Somalogic")	3
NEFL	c("Mass spec", "Olink", "Somalogic")	3
NRGN	c("Mass spec", "Olink", "Somalogic")	3
PARK7	c("Mass spec", "Olink", "Somalogic")	3
PDCD5	c("Mass spec", "Olink", "Somalogic")	3
PEBP1	c("Mass spec", "Olink", "Somalogic")	3
PIGR	c("Mass spec", "Olink", "Somalogic")	3
PPP3R1	c("Mass spec", "Olink", "Somalogic")	3
PRKAR1A	c("Mass spec", "Olink", "Somalogic")	3
SMOC1	c("Mass spec", "Olink", "Somalogic")	3
SMOC2	c("Mass spec", "Olink", "Somalogic")	3
SNCG	c("Mass spec", "Olink", "Somalogic")	3
SPON1	c("Mass spec", "Olink", "Somalogic")	3
TBCB	c("Mass spec", "Olink", "Somalogic")	3
TXNRD1	c("Mass spec", "Olink", "Somalogic")	3
VSNL1	c("Mass spec", "Olink", "Somalogic")	3
ACHE	c("Mass spec", "Somalogic")	2
ADAMTS8	c("Mass spec", "Olink")	2
AGT	c("Mass spec", "Olink")	2
AHSA1	c("Mass spec", "Somalogic")	2
AKR1B1	c("Mass spec", "Somalogic")	2
ALDOA	c("Mass spec", "Somalogic")	2
AMPH	c("Mass spec", "Somalogic")	2
APOE	c("Mass spec", "Olink")	2
BASP1	c("Mass spec", "Somalogic")	2
BLMH	c("Mass spec", "Olink")	2
C1QA	c("Mass spec", "Olink")	2
CACYBP	c("Olink", "Somalogic")	2
CALB2	c("Mass spec", "Somalogic")	2
CAMK2B	c("Mass spec", "Somalogic")	2
CEND1	c("Mass spec", "Olink")	2
CHGA	c("Mass spec", "Somalogic")	2
CHGB	c("Mass spec", "Somalogic")	2
CHI3L1	c("Mass spec", "Olink")	2
CHIT1	c("Mass spec", "Somalogic")	2
CHL1	c("Mass spec", "Olink")	2
CNTN5	c("Mass spec", "Olink")	2
COL2A1	c("Mass spec", "Olink")	2
COL5A1	c("Mass spec", "Olink")	2
CPLX1	c("Mass spec", "Somalogic")	2
CPLX2	c("Olink", "Somalogic")	2
CRK	c("Mass spec", "Somalogic")	2
CRKL	c("Olink", "Somalogic")	2
CRYM	c("Mass spec", "Olink")	2
CX3CL1	c("Mass spec", "Olink")	2
CYRIB	c("Mass spec", "Somalogic")	2
DLG4	c("Olink", "Somalogic")	2
DNAJA2	c("Mass spec", "Olink")	2
DNAJB14	c("Olink", "Somalogic")	2
DNAJB2	c("Mass spec", "Somalogic")	2
DTD1	c("Mass spec", "Somalogic")	2
EIF4B	c("Mass spec", "Somalogic")	2
ELN	c("Mass spec", "Olink")	2
ENO2	c("Mass spec", "Somalogic")	2
EPHA4	c("Mass spec", "Somalogic")	2
EZR	c("Mass spec", "Olink")	2
FKBP1A	c("Mass spec", "Somalogic")	2
FSCN1	c("Mass spec", "Somalogic")	2
GABARAPL1	c("Mass spec", "Somalogic")	2
GAP43	c("Mass spec", "Somalogic")	2
GDA	c("Mass spec", "Somalogic")	2
GDI1	c("Mass spec", "Somalogic")	2
GLOD4	c("Mass spec", "Olink")	2
GOT2	c("Mass spec", "Somalogic")	2
GSS	c("Mass spec", "Somalogic")	2
HAGH	c("Mass spec", "Somalogic")	2
HPRT1	c("Mass spec", "Somalogic")	2
HRG	c("Mass spec", "Olink")	2
IDI1	c("Mass spec", "Somalogic")	2
IGF1R	c("Mass spec", "Olink")	2
IGFBP6	c("Mass spec", "Olink")	2
ISLR2	c("Mass spec", "Olink")	2
ITGAM	c("Mass spec", "Olink")	2
ITGB2	c("Mass spec", "Olink")	2
LACTB2	c("Olink", "Somalogic")	2
LILRA2	c("Mass spec", "Olink")	2
MAP1LC3A	c("Mass spec", "Somalogic")	2
MAP2	c("Mass spec", "Olink")	2
MAP2K1	c("Olink", "Somalogic")	2
MAPK1	c("Mass spec", "Somalogic")	2
MAPRE1	c("Mass spec", "Somalogic")	2
MAPT	c("Mass spec", "Olink")	2
MARCKSL1	c("Mass spec", "Somalogic")	2
ME1	c("Mass spec", "Somalogic")	2
MIF	c("Mass spec", "Olink")	2
MMP10	c("Olink", "Somalogic")	2
NDST1	c("Mass spec", "Olink")	2
NECAB1	c("Mass spec", "Somalogic")	2
NELL1	c("Mass spec", "Olink")	2
NPTX2	c("Mass spec", "Somalogic")	2
NPTXR	c("Mass spec", "Somalogic")	2
NRCAM	c("Mass spec", "Somalogic")	2
NSFL1C	c("Olink", "Somalogic")	2
NUDC	c("Mass spec", "Somalogic")	2
NUDT3	c("Mass spec", "Somalogic")	2
OLR1	c("Mass spec", "Somalogic")	2
OMG	c("Mass spec", "Olink")	2
PCSK1	c("Mass spec", "Somalogic")	2
PDAP1	c("Mass spec", "Olink")	2
PDLIM5	c("Mass spec", "Somalogic")	2
PEA15	c("Mass spec", "Somalogic")	2
PGAM1	c("Mass spec", "Somalogic")	2
PPIA	c("Mass spec", "Somalogic")	2
PRDX3	c("Mass spec", "Somalogic")	2
PRRT2	c("Mass spec", "Somalogic")	2
PSAT1	c("Mass spec", "Somalogic")	2
PTPRR	c("Mass spec", "Somalogic")	2
RAD23A	c("Mass spec", "Somalogic")	2
RAD23B	c("Mass spec", "Somalogic")	2
RWDD1	c("Olink", "Somalogic")	2
SCN2B	c("Mass spec", "Somalogic")	2
SCRG1	c("Mass spec", "Olink")	2
SCRN1	c("Mass spec", "Olink")	2
SERPINB1	c("Mass spec", "Olink")	2
SERPINB9	c("Mass spec", "Olink")	2
SFRP1	c("Mass spec", "Somalogic")	2
SFRP4	c("Mass spec", "Olink")	2
SH3BGRL2	c("Mass spec", "Somalogic")	2
SLIT1	c("Mass spec", "Somalogic")	2
SMPD1	c("Mass spec", "Olink")	2
SNCA	c("Mass spec", "Olink")	2
SOD1	c("Mass spec", "Olink")	2
SOD2	c("Mass spec", "Olink")	2
SORCS2	c("Mass spec", "Olink")	2
SPART	c("Olink", "Somalogic")	2
SPP1	c("Mass spec", "Somalogic")	2
ST13	c("Mass spec", "Somalogic")	2
STMN1	c("Mass spec", "Somalogic")	2
STMN3	c("Mass spec", "Somalogic")	2
STX8	c("Olink", "Somalogic")	2
SUMO2	c("Mass spec", "Somalogic")	2
SUMO3	c("Mass spec", "Somalogic")	2
SUMO4	c("Mass spec", "Somalogic")	2
SYT1	c("Mass spec", "Somalogic")	2
TAGLN3	c("Mass spec", "Somalogic")	2
TBCA	c("Mass spec", "Olink")	2
THOP1	c("Mass spec", "Olink")	2
TMEM132A	c("Mass spec", "Olink")	2
TNFRSF12A	c("Mass spec", "Olink")	2
TNFRSF1B	c("Olink", "Somalogic")	2
TPT1	c("Mass spec", "Somalogic")	2
TREM1	c("Olink", "Somalogic")	2
TREM2	c("Mass spec", "Olink")	2
TWF2	c("Mass spec", "Somalogic")	2
TXN	c("Mass spec", "Olink")	2
UBB	c("Mass spec", "Somalogic")	2
UBE2N	c("Mass spec", "Somalogic")	2
UBE2V1	c("Mass spec", "Somalogic")	2
UBE2V2	c("Mass spec", "Somalogic")	2
UCHL1	c("Mass spec", "Somalogic")	2
VAPA	c("Mass spec", "Somalogic")	2
YWHAB	c("Mass spec", "Somalogic")	2
YWHAE	c("Mass spec", "Somalogic")	2
YWHAG	c("Mass spec", "Somalogic")	2
YWHAH	c("Mass spec", "Somalogic")	2
YWHAZ	c("Mass spec", "Somalogic")	2
A1BG	Mass spec	1
A2M	Mass spec	1
A4GALT	Mass spec	1
AAGAB	Somalogic	1
ABHD14A	Mass spec	1
ABI3BP	Mass spec	1
ABL1	Olink	1
ACAN	Mass spec	1
ACAT2	Mass spec	1
ACE	Mass spec	1
ACTA1	Mass spec	1
ACTB	Mass spec	1
ACTBL2	Mass spec	1
ACTC1	Mass spec	1
ACVR1B	Mass spec	1
ACVR2A	Mass spec	1
ACYP1	Mass spec	1
ACYP2	Mass spec	1
ADA2	Mass spec	1
ADAM22	Mass spec	1
ADAM23	Mass spec	1
ADAM28	Mass spec	1
ADAM9	Mass spec	1
ADAMTS1	Mass spec	1
ADAMTS2	Mass spec	1
ADGRA3	Mass spec	1
ADGRB2	Mass spec	1
ADGRG1	Mass spec	1
ADGRL1	Mass spec	1
AFM	Mass spec	1
AGAP3	Somalogic	1
AGER	Olink	1
AGFG1	Somalogic	1
AGRN	Mass spec	1
AGRP	Olink	1
AHSG	Mass spec	1
AJAP1	Mass spec	1
AKAP12	Mass spec	1
AKR1A1	Mass spec	1
AKT3	Somalogic	1
ALB	Mass spec	1
ALCAM	Mass spec	1
ALDOA;ALDOC	Mass spec	1
ALDOC	Mass spec	1
AMBP	Mass spec	1
AMY2B	Mass spec	1
ANG	Mass spec	1
ANGPTL4	Mass spec	1
ANGPTL7	Mass spec	1
ANPEP	Mass spec	1
ANTXR1	Mass spec	1
ANXA5	Mass spec	1
AP1B1	Mass spec	1
AP2A2	Somalogic	1
AP2B1	Mass spec	1
AP3S1	Mass spec	1
AP3S2	Mass spec	1
APCS	Mass spec	1
APLP1	Mass spec	1
APLP2	Mass spec	1
APOA1	Mass spec	1
APOA1BP	Mass spec	1
APOA2	Mass spec	1
APOA4	Mass spec	1
APOC1	Mass spec	1
APOC2	Mass spec	1
APOC3	Mass spec	1
APOD	Mass spec	1
APOEe4	Mass spec	1
APOH	Mass spec	1
APP	Mass spec	1
AQP4	Mass spec	1
ARF3	Mass spec	1
ARFGAP3	Mass spec	1
ARG1	Mass spec	1
ARHGAP30	Olink	1
ARHGDIA	Mass spec	1
ARL8B	Mass spec	1
ARPC4-TTLL3	Mass spec	1
ARPP19	Mass spec	1
ARPP21	Mass spec	1
ARSA	Mass spec	1
ARSG	Mass spec	1
ASAH1	Olink	1
ASB9	Somalogic	1
ASRGL1	Mass spec	1
ASTN1	Mass spec	1
ATF6	Mass spec	1
ATP1A2	Mass spec	1
ATP1B1	Mass spec	1
ATP5A1	Mass spec	1
ATP5IF1	Olink	1
ATP6AP1	Mass spec	1
ATP6AP2	Mass spec	1
ATP6V1E1	Mass spec	1
ATP6V1F	Somalogic	1
ATRAID	Olink	1
ATRN	Mass spec	1
ATXN3	Somalogic	1
AXL	Mass spec	1
AZGP1	Mass spec	1
B2M	Mass spec	1
B3GALNT1	Mass spec	1
B3GAT2	Mass spec	1
B3GAT3	Mass spec	1
B3GNT2	Mass spec	1
B3GNT8	Mass spec	1
B3GNT9	Mass spec	1
B4GALT2	Mass spec	1
BABAM1	Mass spec	1
BACE1	Mass spec	1
BAG6	Somalogic	1
BAI1	Mass spec	1
BAI2	Mass spec	1
BCAM	Mass spec	1
BCHE	Mass spec	1
BDNF	Mass spec	1
BMP1	Mass spec	1
BMPER	Somalogic	1
BOLA3	Somalogic	1
BSCL2	Mass spec	1
BSN	Mass spec	1
C11orf68	Somalogic	1
C11orf87	Mass spec	1
C12orf49	Mass spec	1
C16orf89	Mass spec	1
C19orf26	Mass spec	1
C1GALT1C1	Mass spec	1
C1QL3	Mass spec	1
C1QTNF3	Mass spec	1
C1RL	Mass spec	1
C1S	Mass spec	1
C1orf21	Mass spec	1
C2	Mass spec	1
C2orf40	Mass spec	1
C3	Mass spec	1
C4orf48	Mass spec	1
C8A	Mass spec	1
C8G	Mass spec	1
C9	Mass spec	1
CA10	Mass spec	1
CA11	Mass spec	1
CA3	Mass spec	1
CA4	Mass spec	1
CAB39	Somalogic	1
CAB39L	Somalogic	1
CACNA2D1	Mass spec	1
CACNA2D2	Mass spec	1
CACNA2D3	Mass spec	1
CADM1	Mass spec	1
CADM2	Mass spec	1
CADM3	Mass spec	1
CADM4	Mass spec	1
CALB1	Mass spec	1
CALCA	Mass spec	1
CALD1	Mass spec	1
CALM1;CALM2;CALM3	Mass spec	1
CALM2	Mass spec	1
CALM3	Mass spec	1
CALR	Mass spec	1
CALY	Mass spec	1
CAMK2A	Mass spec	1
CAMK2D	Mass spec	1
CAMK2G	Mass spec	1
CAMKK1	Olink	1
CAMLG	Somalogic	1
CAND1	Mass spec	1
CANT1	Mass spec	1
CANX	Mass spec	1
CAP2	Mass spec	1
CAPG	Mass spec	1
CAPZA2	Mass spec	1
CARKD	Mass spec	1
CARS2	Mass spec	1
CARTPT	Mass spec	1
CASC4	Mass spec	1
CASP14	Mass spec	1
CBLN2	Mass spec	1
CBLN3	Mass spec	1
CBLN4	Mass spec	1
CBR1	Mass spec	1
CC2D1A	Olink	1
CCDC112	Mass spec	1
CCDC126	Mass spec	1
CCDC173	Mass spec	1
CCDC50	Somalogic	1
CCER2	Mass spec	1
CCK	Mass spec	1
CCL14	Mass spec	1
CCL23	Olink	1
CCL3	Olink	1
CCN1	Olink	1
CCN2	Mass spec	1
CD109	Mass spec	1
CD14	Mass spec	1
CD200	Mass spec	1
CD248	Mass spec	1
CD300LF	Mass spec	1
CD302	Mass spec	1
CD320	Mass spec	1
CD44	Mass spec	1
CD46	Mass spec	1
CD55	Mass spec	1
CD59	Mass spec	1
CD5L	Mass spec	1
CD69	Olink	1
CD74	Mass spec	1
CD83	Olink	1
CD9	Mass spec	1
CD93	Mass spec	1
CD99L2	Mass spec	1
CDH1	Mass spec	1
CDH10	Mass spec	1
CDH11	Mass spec	1
CDH12	Mass spec	1
CDH13	Mass spec	1
CDH2	Mass spec	1
CDH3	Mass spec	1
CDH4	Mass spec	1
CDH5	Mass spec	1
CDH6	Mass spec	1
CDH7	Mass spec	1
CDH8	Mass spec	1
CDH9	Mass spec	1
CDS2	Mass spec	1
CDSN	Olink	1
CDV3	Mass spec	1
CECR1	Mass spec	1
CELSR2	Mass spec	1
CEMIP	Mass spec	1
CEP170	Olink	1
CES3	Somalogic	1
CETP	Mass spec	1
CFB	Mass spec	1
CFD	Mass spec	1
CFH	Mass spec	1
CFHR2	Mass spec	1
CFI	Mass spec	1
CFL1	Mass spec	1
CFL2	Mass spec	1
CGREF1	Mass spec	1
CHCHD6	Olink	1
CHKB	Somalogic	1
CHN1	Somalogic	1
CHST10	Mass spec	1
CHST15	Mass spec	1
CHST7	Mass spec	1
CHST8	Mass spec	1
CIAPIN1	Olink	1
CINP	Somalogic	1
CISD1	Somalogic	1
CKB	Mass spec	1
CKMT1A	Mass spec	1
CLASP2	Mass spec	1
CLCNKB	Mass spec	1
CLEC11A	Mass spec	1
CLEC3B	Mass spec	1
CLIC4	Mass spec	1
CLINT1	Somalogic	1
CLN5	Mass spec	1
CLSTN1	Mass spec	1
CLSTN3	Mass spec	1
CLTA	Olink	1
CLU	Mass spec	1
CNDP1	Mass spec	1
CNOT1	Somalogic	1
CNOT9	Somalogic	1
CNP	Olink	1
CNRIP1	Somalogic	1
CNTFR	Mass spec	1
CNTN1	Mass spec	1
CNTN3	Mass spec	1
CNTNAP2	Mass spec	1
CNTNAP3	Mass spec	1
CNTNAP4	Mass spec	1
COCH	Mass spec	1
COL12A1	Mass spec	1
COL15A1	Mass spec	1
COL23A1	Mass spec	1
COL4A2	Mass spec	1
COL6A3	Mass spec	1
COL9A3	Somalogic	1
COMP	Mass spec	1
COPB2	Mass spec	1
CORO1A	Mass spec	1
COTL1	Mass spec	1
COX5A	Somalogic	1
COX6B1	Mass spec	1
CP	Mass spec	1
CPB1	Mass spec	1
CPB2	Mass spec	1
CPD	Mass spec	1
CPPED1	Mass spec	1
CPS1	Mass spec	1
CPXM1	Olink	1
CREG1	Mass spec	1
CRH	Olink	1
CRIM1	Somalogic	1
CRISP3	Mass spec	1
CRP	Mass spec	1
CRTAC1	Mass spec	1
CRYBB1	Olink	1
CSF1	Mass spec	1
CSF1R	Mass spec	1
CSF2RA	Mass spec	1
CSPG5	Mass spec	1
CSRNP1	Mass spec	1
CSRP1	Mass spec	1
CSRP3	Somalogic	1
CTBS	Mass spec	1
CTNNA1	Somalogic	1
CTNNBIP1	Somalogic	1
CTSB	Mass spec	1
CTSC	Mass spec	1
CTSD	Olink	1
CTSO	Olink	1
CTSZ	Mass spec	1
CTTN	Mass spec	1
CWC15	Olink	1
CXADR	Mass spec	1
CXCL1	Olink	1
CXCL13	Olink	1
CXCL16	Mass spec	1
CXCL9	Olink	1
CYCS	Mass spec	1
CYTL1	Mass spec	1
DAG1	Mass spec	1
DBH	Mass spec	1
DBI	Mass spec	1
DCBLD2	Mass spec	1
DCC	Mass spec	1
DCLK1	Somalogic	1
DCN	Mass spec	1
DDAH2	Mass spec	1
DDB1	Mass spec	1
DDC	Olink	1
DDT	Mass spec	1
DEFA1	Mass spec	1
DEFA3	Mass spec	1
DKK1	Olink	1
DKK3	Mass spec	1
DLD	Mass spec	1
DLG2	Somalogic	1
DLST	Mass spec	1
DNAJA4	Olink	1
DNAJB4	Mass spec	1
DNAJB8	Somalogic	1
DNAJB9	Somalogic	1
DNAJC5B	Somalogic	1
DNAJC6	Olink	1
DNER	Olink	1
DNM1	Mass spec	1
DNM3	Olink	1
DOC2B	Somalogic	1
DPP10	Olink	1
DPP6	Mass spec	1
DPY30	Somalogic	1
DPYSL2	Mass spec	1
DSC1	Mass spec	1
DSTN	Mass spec	1
DTX3	Olink	1
DYNC1I1	Mass spec	1
DYNLL1	Mass spec	1
DYNLL2	Mass spec	1
ECM1	Mass spec	1
EDN3	Mass spec	1
EFCAB14	Mass spec	1
EFEMP1	Mass spec	1
EFEMP2	Mass spec	1
EFHD2	Somalogic	1
EFNA3	Mass spec	1
EFNB1	Mass spec	1
EFNB2	Mass spec	1
EGLN1	Olink	1
EHBP1	Olink	1
EHD3	Somalogic	1
EIF4EBP1	Olink	1
EIF4G2	Somalogic	1
ELAVL2	Somalogic	1
ELAVL4	Olink	1
ELFN2	Mass spec	1
ENDOD1	Mass spec	1
ENO1	Mass spec	1
ENOPH1	Mass spec	1
ENPP2	Mass spec	1
ENPP4	Mass spec	1
ENPP5	Mass spec	1
ENSA	Mass spec	1
EPB41L1	Mass spec	1
EPB41L2	Mass spec	1
EPHA10	Mass spec	1
EPHA3	Somalogic	1
EPHA5	Mass spec	1
EPHA7	Mass spec	1
EPHB3	Mass spec	1
EPHB6	Mass spec	1
EPN1	Somalogic	1
ESAM	Mass spec	1
EXT2	Mass spec	1
EXTL2	Mass spec	1
F12	Mass spec	1
F13A1	Mass spec	1
F13B	Mass spec	1
F2	Mass spec	1
F5	Mass spec	1
F9	Mass spec	1
FABP5	Mass spec	1
FABP7	Mass spec	1
FAF2	Somalogic	1
FAH	Mass spec	1
FAIM2	Mass spec	1
FAM171B	Olink	1
FAM174A	Mass spec	1
FAM198B	Mass spec	1
FAM19A1	Mass spec	1
FAM3A	Mass spec	1
FAM3C	Mass spec	1
FAM49B	Mass spec	1
FAM69C	Mass spec	1
FBLN1	Mass spec	1
FBLN5	Mass spec	1
FBLN7	Mass spec	1
FBXO24	Mass spec	1
FCER2	Olink	1
FCGBP	Mass spec	1
FCGR3A	Mass spec	1
FCGR3B	Mass spec	1
FCN3	Mass spec	1
FDPS	Mass spec	1
FETUB	Mass spec	1
FGB	Mass spec	1
FGF19	Olink	1
FGFBP2	Mass spec	1
FGFR1	Mass spec	1
FGG	Mass spec	1
FHAD1	Mass spec	1
FHIT	Somalogic	1
FIS1	Somalogic	1
FJX1	Mass spec	1
FKBP4	Mass spec	1
FLII	Somalogic	1
FLNA	Mass spec	1
FLNC	Mass spec	1
FLT1	Olink	1
FLT3	Mass spec	1
FMOD	Mass spec	1
FN1	Mass spec	1
FREM2	Mass spec	1
FRRS1L	Mass spec	1
FSTL1	Mass spec	1
FSTL3	Mass spec	1
FTH1	Mass spec	1
FTL	Mass spec	1
FUBP1	Somalogic	1
FUT11	Mass spec	1
FXN	Olink	1
GAA	Mass spec	1
GABARAPL2	Mass spec	1
GABBR1	Somalogic	1
GAGE2D	Somalogic	1
GALNT1	Mass spec	1
GALNT17	Mass spec	1
GALNT3	Olink	1
GANAB	Mass spec	1
GAPDH	Mass spec	1
GARS1	Somalogic	1
GAS1	Mass spec	1
GAS6	Mass spec	1
GAS7	Somalogic	1
GC	Mass spec	1
GCG	Olink	1
GDI2	Mass spec	1
GFRA2	Mass spec	1
GFRA3	Olink	1
GGA1	Somalogic	1
GGA3	Somalogic	1
GGACT	Olink	1
GGT7	Mass spec	1
GH	Olink	1
GKN1	Mass spec	1
GLRX	Mass spec	1
GLUL	Somalogic	1
GM2A	Mass spec	1
GMFB	Mass spec	1
GNB1	Mass spec	1
GNPDA1	Mass spec	1
GNPDA2	Mass spec	1
GOLM1	Mass spec	1
GOT1	Mass spec	1
GP2	Olink	1
GP5	Mass spec	1
GPC5	Mass spec	1
GPLD1	Mass spec	1
GPNMB	Mass spec	1
GPR158	Mass spec	1
GPR180	Mass spec	1
GPR37	Mass spec	1
GPR37L1	Mass spec	1
GRB2	Mass spec	1
GRIA4	Mass spec	1
GRN	Mass spec	1
GSN	Mass spec	1
GSTO1	Mass spec	1
GSTP1	Mass spec	1
GUCA2A	Olink	1
GUK1	Somalogic	1
H2BC12	Mass spec	1
HABP2	Mass spec	1
HACD3	Mass spec	1
HAGHL	Somalogic	1
HBA1	Mass spec	1
HBD	Mass spec	1
HDHD2	Mass spec	1
HEBP1	Mass spec	1
HEBP2	Mass spec	1
HEG1	Mass spec	1
HEPACAM	Mass spec	1
HGFAC	Mass spec	1
HINT1	Mass spec	1
HIST1H2BK	Mass spec	1
HIST1H4A	Mass spec	1
HK1	Mass spec	1
HMOX2	Olink	1
HN1	Mass spec	1
HOMER1	Somalogic	1
HOPX	Somalogic	1
HPCAL1	Somalogic	1
HPR	Mass spec	1
HPX	Mass spec	1
HRNR	Mass spec	1
HS2ST1	Somalogic	1
HS6ST1	Mass spec	1
HS6ST3	Mass spec	1
HSP90AA1	Mass spec	1
HSP90AB1	Somalogic	1
HSP90B1	Mass spec	1
HSPA1A	Olink	1
HSPA1B	Mass spec	1
HSPA2	Olink	1
HSPA4	Mass spec	1
HSPA5	Mass spec	1
HSPA8	Mass spec	1
HSPB1	Mass spec	1
HSPB6	Olink	1
HSPD1	Mass spec	1
HSPE1	Mass spec	1
HSPG2	Mass spec	1
HTRA1	Mass spec	1
HYOU1	Mass spec	1
ICAM1	Mass spec	1
ICAM5	Mass spec	1
IDH1	Mass spec	1
IDS	Mass spec	1
IGA-2	Mass spec	1
IGBP1	Somalogic	1
IGDCC4	Olink	1
IGFALS	Mass spec	1
IGFBP2	Mass spec	1
IGFBP3	Mass spec	1
IGFBP4	Mass spec	1
IGFBP5	Mass spec	1
IGFBP7	Mass spec	1
IGG-1	Mass spec	1
IGHG1	Mass spec	1
IGHG2	Mass spec	1
IGHG3	Mass spec	1
IGHM	Mass spec	1
IGHV1-2	Mass spec	1
IGHV1-69	Mass spec	1
IGHV2-70	Mass spec	1
IGHV3-15	Mass spec	1
IGHV3-16	Mass spec	1
IGHV3-30	Mass spec	1
IGHV3-35	Mass spec	1
IGHV3-38	Mass spec	1
IGHV3-49	Mass spec	1
IGHV3-64D	Mass spec	1
IGHV3-7	Mass spec	1
IGHV3-72	Mass spec	1
IGHV3-74	Mass spec	1
IGHV3-9	Mass spec	1
IGHV3OR16-12	Mass spec	1
IGHV3OR16-9	Mass spec	1
IGHV4-28	Mass spec	1
IGHV4-34	Mass spec	1
IGHV4-39	Mass spec	1
IGHV5-10-1	Mass spec	1
IGHV5-51	Mass spec	1
IGHV6-1	Mass spec	1
IGK	Mass spec	1
IGKC	Mass spec	1
IGKV1-17	Mass spec	1
IGKV1-39	Mass spec	1
IGKV1-5	Mass spec	1
IGKV1-8	Mass spec	1
IGKV1D-33	Mass spec	1
IGKV2-29	Mass spec	1
IGKV2-30	Mass spec	1
IGKV2-40	Mass spec	1
IGKV2D-24	Mass spec	1
IGKV2D-29	Mass spec	1
IGKV3-11	Mass spec	1
IGKV3-15	Mass spec	1
IGKV3-20	Mass spec	1
IGKV3-7	Mass spec	1
IGKV3D-11	Mass spec	1
IGKV3D-15	Mass spec	1
IGKV3D-20	Mass spec	1
IGKV4-1	Mass spec	1
IGKV6-21	Mass spec	1
IGKV6D-21	Mass spec	1
IGL-1	Mass spec	1
IGLC3	Mass spec	1
IGLL5	Mass spec	1
IGLON5	Mass spec	1
IGLV1-47	Mass spec	1
IGLV2-8	Mass spec	1
IGLV3-19	Mass spec	1
IGLV3-21	Mass spec	1
IGLV3-25	Mass spec	1
IGLV3-9	Mass spec	1
IGLV4-69	Mass spec	1
IGLV5-39	Mass spec	1
IGLV6-57	Mass spec	1
IGLV7-46	Mass spec	1
IGLV8-61	Mass spec	1
IGSF1	Mass spec	1
IGSF21	Mass spec	1
IGSF8	Mass spec	1
IL-17D	Olink	1
IL-27	Olink	1
IL18BP	Mass spec	1
IL1RAP	Mass spec	1
IL1RN	Mass spec	1
IL31RA	Mass spec	1
IL6ST	Mass spec	1
IMPA1	Mass spec	1
IMPAD1	Mass spec	1
INHBA	Mass spec	1
IRF1	Somalogic	1
ISLR	Mass spec	1
ISOC1	Somalogic	1
ITGA1|ITGB1	Somalogic	1
ITGBL1	Olink	1
ITIH1	Mass spec	1
ITIH4	Mass spec	1
ITSN1	Somalogic	1
JAG1	Mass spec	1
JCHAIN	Mass spec	1
KAZALD1	Somalogic	1
KBTBD11	Somalogic	1
KDR	Olink	1
KHSRP	Mass spec	1
KIAA0319	Mass spec	1
KIAA0319L	Mass spec	1
KIAA1549L	Mass spec	1
KIAA2013	Olink	1
KIF5A	Mass spec	1
KLK11	Mass spec	1
KLKB1	Mass spec	1
KNG1	Mass spec	1
KREMEN1	Mass spec	1
KRT16	Mass spec	1
KRT81	Mass spec	1
KRT9	Mass spec	1
KYAT1	Olink	1
L1CAM	Mass spec	1
LAIR1	Mass spec	1
LAMA4	Mass spec	1
LAMA5	Mass spec	1
LAMB2	Mass spec	1
LAMC1	Mass spec	1
LAMP1	Mass spec	1
LAMP2	Mass spec	1
LAMP5	Mass spec	1
LARGE	Mass spec	1
LASP1	Mass spec	1
LBP	Mass spec	1
LCAT	Mass spec	1
LCE3D	Mass spec	1
LCP1	Mass spec	1
LDHA	Mass spec	1
LDHB	Mass spec	1
LDHC	Mass spec	1
LDLR	Mass spec	1
LDLRAD3	Mass spec	1
LECT2	Mass spec	1
LEFTY2	Olink	1
LFNG	Mass spec	1
LGALS1	Mass spec	1
LGALS3	Mass spec	1
LGALS9	Olink	1
LGALSL	Somalogic	1
LHPP	Mass spec	1
LILRB1	Olink	1
LIN7A	Somalogic	1
LIN7B	Somalogic	1
LINGO1	Mass spec	1
LINGO3	Mass spec	1
LMAN1	Mass spec	1
LMAN2	Mass spec	1
LMOD1	Olink	1
LOC285556	Mass spec	1
LOXL1	Mass spec	1
LPHN1	Mass spec	1
LPHN2	Mass spec	1
LRFN2	Mass spec	1
LRG1	Mass spec	1
LRP1	Mass spec	1
LRP11	Mass spec	1
LRP8	Mass spec	1
LRRC4	Mass spec	1
LRRC4B	Mass spec	1
LRRFIP2	Somalogic	1
LRRN1	Mass spec	1
LRTM2	Mass spec	1
LSAMP	Mass spec	1
LSR	Mass spec	1
LTA4H	Mass spec	1
LTBP1	Mass spec	1
LTBP2	Mass spec	1
LTBP4	Mass spec	1
LTF	Mass spec	1
LUM	Mass spec	1
LY6H	Mass spec	1
LYNX1	Mass spec	1
LYVE1	Mass spec	1
MAATS1	Mass spec	1
MAGI2	Somalogic	1
MAMDC2	Mass spec	1
MAN1A1	Mass spec	1
MAN1A2	Mass spec	1
MAN1B1	Mass spec	1
MAN1C1	Mass spec	1
MAN2A2	Mass spec	1
MAN2B2	Mass spec	1
MANBA	Mass spec	1
MANF	Mass spec	1
MAP1B	Mass spec	1
MAP1LC3B	Somalogic	1
MAP1LC3B2	Mass spec	1
MAP7D1	Mass spec	1
MAPRE2	Mass spec	1
MAPRE3	Somalogic	1
MARCKS	Mass spec	1
MASP1	Mass spec	1
MASP2	Mass spec	1
MAT2A	Mass spec	1
MATN2	Mass spec	1
MCAM	Mass spec	1
MCFD2	Mass spec	1
MDGA2	Mass spec	1
MDH2	Mass spec	1
MDK	Mass spec	1
MEGF9	Mass spec	1
MERTK	Mass spec	1
MET	Mass spec	1
METAP2	Olink	1
METRNL	Mass spec	1
MFAP5	Mass spec	1
MFGE8	Mass spec	1
MFI2	Mass spec	1
MGAT1	Mass spec	1
MGAT2	Mass spec	1
MGP	Mass spec	1
MIEN1	Mass spec	1
MINPP1	Mass spec	1
MLEC	Mass spec	1
MMP-3	Olink	1
MMP16	Somalogic	1
MMP17	Mass spec	1
MMP7	Olink	1
MMRN2	Mass spec	1
MOG	Mass spec	1
MPI	Mass spec	1
MPZ	Mass spec	1
MRC2	Mass spec	1
MSN	Mass spec	1
MST1	Mass spec	1
MT1E	Mass spec	1
MT1H	Mass spec	1
MT3	Mass spec	1
MVB12B	Somalogic	1
MetAP 2	Olink	1
NA	Mass spec	1
NAXE	Mass spec	1
NBL1	Mass spec	1
NCALD	Somalogic	1
NCAM1	Mass spec	1
NCAM2	Mass spec	1
NCAN	Mass spec	1
NCK2	Somalogic	1
NCKIPSD	Somalogic	1
NDRG1	Mass spec	1
NDRG2	Mass spec	1
NDUFA12	Mass spec	1
NECAB2	Mass spec	1
NECAP1	Mass spec	1
NEDD8	Mass spec	1
NEDD8-MDP1	Mass spec	1
NEFH	Somalogic	1
NEFM	Mass spec	1
NEGR1	Mass spec	1
NELL2	Mass spec	1
NEO1	Mass spec	1
NFASC	Mass spec	1
NID1	Mass spec	1
NID2	Mass spec	1
NIF3L1	Mass spec	1
NLGN2	Mass spec	1
NLGN4X	Mass spec	1
NME1	Mass spec	1
NME2	Mass spec	1
NME3	Olink	1
NOTCH1	Mass spec	1
NOTCH2	Mass spec	1
NOTCH3	Mass spec	1
NOV	Mass spec	1
NPC2	Mass spec	1
NPEPPS	Mass spec	1
NPNT	Mass spec	1
NPPC	Mass spec	1
NPTX1	Mass spec	1
NPY	Mass spec	1
NRN1	Mass spec	1
NRP1	Mass spec	1
NRP2	Mass spec	1
NRXN1	Mass spec	1
NRXN2	Mass spec	1
NRXN3	Mass spec	1
NSF	Mass spec	1
NT5DC3	Somalogic	1
NTM	Mass spec	1
NTN1	Mass spec	1
NTNG1	Mass spec	1
NTRK2	Mass spec	1
NTRK3	Mass spec	1
NUCB1	Mass spec	1
NUCB2	Mass spec	1
NUDT2	Somalogic	1
NUDT5	Olink	1
NUTF2	Mass spec	1
NXPH1	Mass spec	1
NXPH3	Mass spec	1
NXPH4	Mass spec	1
OGN	Mass spec	1
OLFM1	Mass spec	1
OLFML2A	Mass spec	1
OPCML	Mass spec	1
OR3A2	Mass spec	1
ORM1	Mass spec	1
ORM2	Mass spec	1
OSTM1	Mass spec	1
OTUD7B	Olink	1
PAFAH1B2	Mass spec	1
PALM2	Olink	1
PAM	Mass spec	1
PAPPA2	Mass spec	1
PAR-1	Olink	1
PBXIP1	Mass spec	1
PCBD1	Olink	1
PCDH1	Mass spec	1
PCDH10	Mass spec	1
PCDH17	Mass spec	1
PCDH7	Mass spec	1
PCDH8	Mass spec	1
PCDH9	Mass spec	1
PCDHAC2	Mass spec	1
PCDHB9	Mass spec	1
PCDHGC5	Mass spec	1
PCMT1	Mass spec	1
PCOLCE	Olink	1
PCP4	Mass spec	1
PCSK1N	Mass spec	1
PCSK2	Mass spec	1
PCYOX1	Mass spec	1
PDE1B	Somalogic	1
PDE6D	Somalogic	1
PDGFA	Mass spec	1
PDGFB	Mass spec	1
PDGFRB	Mass spec	1
PDGFRL	Mass spec	1
PDHX	Somalogic	1
PDIA3	Mass spec	1
PDLIM4	Somalogic	1
PDXP	Mass spec	1
PDYN	Mass spec	1
PEBP4	Mass spec	1
PENK	Mass spec	1
PEX14	Somalogic	1
PFDN2	Somalogic	1
PFDN4	Somalogic	1
PFN1	Mass spec	1
PFN2	Mass spec	1
PGD	Olink	1
PGK1	Mass spec	1
PGLYRP1	Olink	1
PGLYRP2	Mass spec	1
PGM1	Mass spec	1
PGP	Somalogic	1
PGRMC1	Mass spec	1
PHOSPHO1	Olink	1
PHPT1	Mass spec	1
PHYHIPL	Somalogic	1
PI16	Mass spec	1
PIANP	Mass spec	1
PIK3IP1	Mass spec	1
PIN1	Somalogic	1
PITHD1	Mass spec	1
PITPNA	Mass spec	1
PKDCC	Mass spec	1
PKIA	Mass spec	1
PKM	Mass spec	1
PKM2	Mass spec	1
PLA2G7	Mass spec	1
PLAC9	Mass spec	1
PLAU	Olink	1
PLAUR	Mass spec	1
PLCB1	Somalogic	1
PLCD1	Somalogic	1
PLD3	Mass spec	1
PLD4	Mass spec	1
PLG	Mass spec	1
PLIN3	Olink	1
PLPBP	Olink	1
PLS3	Mass spec	1
PLSCR3	Olink	1
PLTP	Mass spec	1
PLXDC1	Mass spec	1
PLXDC2	Mass spec	1
PLXNA1	Mass spec	1
PLXNA2	Mass spec	1
PLXNB2	Mass spec	1
PMCH	Mass spec	1
PMFBP1	Mass spec	1
PMP2	Mass spec	1
PNOC	Mass spec	1
PODXL2	Mass spec	1
POMC	Mass spec	1
POMGNT1	Mass spec	1
PON1	Mass spec	1
PPIC	Mass spec	1
PPM1B	Somalogic	1
PPP1R1A	Somalogic	1
PPP1R1B	Mass spec	1
PPP1R2	Olink	1
PPP1R7	Mass spec	1
PPP1R9B	Olink	1
PPP2R4	Mass spec	1
PPP3CA	Mass spec	1
PPP3CA|PPP3R1	Somalogic	1
PPP5C	Mass spec	1
PRAP1	Mass spec	1
PRCP	Olink	1
PRDX1	Mass spec	1
PRDX2	Mass spec	1
PRDX6	Mass spec	1
PREP	Mass spec	1
PRKAR1B	Mass spec	1
PRKCG	Somalogic	1
PRNP	Mass spec	1
PROZ	Mass spec	1
PRRT3	Mass spec	1
PRSS1	Mass spec	1
PRSS23	Mass spec	1
PRSS3	Mass spec	1
PSAP	Mass spec	1
PSMA1	Mass spec	1
PSMA2	Somalogic	1
PSMA3	Mass spec	1
PSMA4	Mass spec	1
PSMA6	Mass spec	1
PSMA7	Somalogic	1
PSMB1	Mass spec	1
PSMB4	Mass spec	1
PSMB6	Somalogic	1
PSMB7	Mass spec	1
PTGDS	Mass spec	1
PTHLH	Mass spec	1
PTK7	Mass spec	1
PTMS	Mass spec	1
PTPA	Somalogic	1
PTPLAD1	Mass spec	1
PTPN11	Somalogic	1
PTPRD	Mass spec	1
PTPRF	Mass spec	1
PTPRG	Mass spec	1
PTPRN	Mass spec	1
PTPRN2	Mass spec	1
PTPRS	Mass spec	1
PTPRT	Mass spec	1
PTPRZ1	Mass spec	1
PUDP	Somalogic	1
PVALB	Mass spec	1
PVR	Mass spec	1
PVRL1	Mass spec	1
PVRL3	Mass spec	1
QDPR	Mass spec	1
QPCT	Mass spec	1
QSOX2	Mass spec	1
RABL6	Somalogic	1
RAF1	Somalogic	1
RANBP3	Somalogic	1
RAP1GAP	Mass spec	1
RBFOX2	Somalogic	1
RBFOX3	Olink	1
RBP4	Mass spec	1
RCAN2	Somalogic	1
RDX	Mass spec	1
REG1A	Mass spec	1
RELN	Mass spec	1
RELT	Olink	1
RGMA	Mass spec	1
RGMB	Mass spec	1
RMDN3	Mass spec	1
RNASE1	Mass spec	1
RNASE6	Mass spec	1
RNASET2	Mass spec	1
RNF167	Mass spec	1
RNH1	Mass spec	1
ROBO1	Mass spec	1
ROBO4	Mass spec	1
RPAP3	Mass spec	1
RPH3A	Mass spec	1
RRBP1	Mass spec	1
RSPO3	Olink	1
RTBDN	Mass spec	1
RTN1	Mass spec	1
RTN4	Mass spec	1
RTN4R	Mass spec	1
RTN4RL1	Mass spec	1
RTN4RL2	Mass spec	1
RTTN	Mass spec	1
S100A1	Mass spec	1
S100A4	Olink	1
S100A6	Mass spec	1
S100A7	Mass spec	1
S100A9	Mass spec	1
S100B	Mass spec	1
SCAMP3	Olink	1
SCG2	Mass spec	1
SCG3	Mass spec	1
SCG5	Mass spec	1
SCGB1D2	Mass spec	1
SCGB2A2	Mass spec	1
SCGB3A2	Olink	1
SCN1B	Mass spec	1
SCN3B	Mass spec	1
SDC4	Olink	1
SDF4	Mass spec	1
SEC23IP	Mass spec	1
SEC62	Mass spec	1
SECTM1	Mass spec	1
SEL1L	Mass spec	1
SELENBP1	Mass spec	1
SELENOF	Mass spec	1
SELENOP	Mass spec	1
SELENOS	Mass spec	1
SELENOW	Mass spec	1
SEMA4D	Mass spec	1
SEMA6B	Mass spec	1
SEMA6D	Mass spec	1
SEMA7A	Mass spec	1
SERPINA1	Mass spec	1
SERPINA10	Mass spec	1
SERPINA3	Mass spec	1
SERPINA4	Mass spec	1
SERPINA5	Mass spec	1
SERPINA6	Mass spec	1
SERPINA7	Mass spec	1
SERPINB3	Mass spec	1
SERPINB6	Mass spec	1
SERPINC1	Mass spec	1
SERPIND1	Mass spec	1
SERPINE2	Mass spec	1
SERPINF1	Mass spec	1
SERPINF2	Mass spec	1
SERPING1	Mass spec	1
SERPINI1	Mass spec	1
SEZ6L	Mass spec	1
SEZ6L2	Mass spec	1
SF3A1	Mass spec	1
SH3BGRL	Mass spec	1
SH3BGRL3	Mass spec	1
SH3GL2	Somalogic	1
SH3PXD2B	Somalogic	1
SHANK1	Somalogic	1
SHANK3	Somalogic	1
SHISA5	Mass spec	1
SHISA6	Mass spec	1
SHISA7	Mass spec	1
SHISA9	Mass spec	1
SIAE	Mass spec	1
SIRPA	Mass spec	1
SIRPB1	Mass spec	1
SIRT2	Olink	1
SKAP1	Mass spec	1
SKP1	Mass spec	1
SLC1A2	Mass spec	1
SLC2A13	Mass spec	1
SLC38A10	Mass spec	1
SLC39A10	Mass spec	1
SLIT2	Somalogic	1
SLITRK1	Mass spec	1
SLITRK2	Mass spec	1
SLITRK3	Mass spec	1
SLITRK4	Mass spec	1
SLITRK5	Mass spec	1
SLPI	Mass spec	1
SMAP1	Somalogic	1
SMPDL3B	Mass spec	1
SMURF1	Somalogic	1
SNAP25	Mass spec	1
SNAP29	Olink	1
SNCB	Mass spec	1
SNED1	Mass spec	1
SNX9	Olink	1
SOD3	Mass spec	1
SORCS1	Mass spec	1
SORCS3	Mass spec	1
SPARC	Mass spec	1
SPARCL1	Mass spec	1
SPINK5	Mass spec	1
SPINT1	Mass spec	1
SPINT2	Mass spec	1
SPOCK1	Mass spec	1
SPOCK2	Mass spec	1
SPOCK3	Mass spec	1
SPON2	Mass spec	1
SPRING1	Mass spec	1
SPRY2	Olink	1
SPTY2D1	Mass spec	1
SRGAP1	Mass spec	1
SRGN	Mass spec	1
SRSF7	Mass spec	1
SSPN	Mass spec	1
SST	Mass spec	1
ST6GAL2	Mass spec	1
ST6GALNAC1	Mass spec	1
ST6GALNAC5	Mass spec	1
ST8SIA3	Mass spec	1
ST8SIA4	Mass spec	1
STAB1	Mass spec	1
STAMBP	Olink	1
STAMBPL1	Somalogic	1
STC1	Olink	1
STC2	Mass spec	1
STMN2	Somalogic	1
STX12	Mass spec	1
STX1A	Somalogic	1
STX1B	Mass spec	1
STX7	Somalogic	1
SUGT1	Somalogic	1
SV2A	Olink	1
SYCP2L	Mass spec	1
SYF2	Somalogic	1
SYN1	Mass spec	1
SYNE2	Somalogic	1
SYNE3	Mass spec	1
SYNJ1	Mass spec	1
SYT12	Somalogic	1
SYT5	Somalogic	1
TAC1	Mass spec	1
TAC3	Mass spec	1
TAGLN	Mass spec	1
TALDO1	Mass spec	1
TAX1BP1	Olink	1
TCEAL3	Somalogic	1
TCEAL5	Somalogic	1
TCEAL6	Mass spec	1
TCN2	Mass spec	1
TF	Mass spec	1
TFF2	Olink	1
TFPI	Mass spec	1
TGFB1	Olink	1
TGFBR1	Mass spec	1
TGFBR2	Mass spec	1
TGFBR3	Mass spec	1
TGOLN2	Mass spec	1
THBS1	Mass spec	1
THUMPD3	Mass spec	1
THY1	Mass spec	1
TIE1	Mass spec	1
TIGAR	Olink	1
TIMM10	Olink	1
TIMP4	Mass spec	1
TIPRL	Somalogic	1
TKT	Mass spec	1
TLL1	Mass spec	1
TMED3	Mass spec	1
TMEFF2	Mass spec	1
TMEM108	Mass spec	1
TMEM115	Mass spec	1
TMEM132D	Mass spec	1
TMEM189-UBE2V1	Mass spec	1
TMEM25	Mass spec	1
TMOD2	Somalogic	1
TMOD3	Somalogic	1
TMSB10	Olink	1
TMSB15A	Mass spec	1
TMSB4X	Mass spec	1
TNC	Olink	1
TNFRSF10C	Mass spec	1
TNFRSF11A	Olink	1
TNFRSF11B	Olink	1
TNFRSF1A	Mass spec	1
TNFRSF21	Mass spec	1
TNFRSF8	Mass spec	1
TNFSF12	Mass spec	1
TNFSF13B	Olink	1
TNR	Mass spec	1
TOLLIP	Somalogic	1
TP53I13	Somalogic	1
TPBG	Mass spec	1
TPI1	Mass spec	1
TPM1	Mass spec	1
TPM2	Mass spec	1
TPM3	Mass spec	1
TRAPPC2L	Mass spec	1
TRBV7-2	Mass spec	1
TRHDE	Mass spec	1
TRIAP1	Olink	1
TRPC1	Mass spec	1
TTC9	Somalogic	1
TTR	Mass spec	1
TXN2	Mass spec	1
TXNDC17	Mass spec	1
TXNL1	Somalogic	1
TXNRD2	Mass spec	1
TYRO3	Mass spec	1
UBA52	Mass spec	1
UBC	Mass spec	1
UBE2D4	Somalogic	1
UBE2H	Somalogic	1
UBE2K	Somalogic	1
UBE2L3	Mass spec	1
UBE2N|UBE2V1	Somalogic	1
UBE2N|UBE2V2	Somalogic	1
UBE2Z	Somalogic	1
UBL3	Mass spec	1
UBL4A	Somalogic	1
UBQLN2	Somalogic	1
UBQLN3	Somalogic	1
UBQLN4	Somalogic	1
UBXN1	Olink	1
UFC1	Somalogic	1
UFM1	Mass spec	1
VASN	Mass spec	1
VCAN	Mass spec	1
VCL	Mass spec	1
VEGFC	Mass spec	1
VGF	Mass spec	1
VIP	Mass spec	1
VLDLR	Mass spec	1
VNN1	Mass spec	1
VPS26A	Somalogic	1
VPS4A	Somalogic	1
VSIG4	Mass spec	1
VSTM2A	Mass spec	1
VSTM2B	Mass spec	1
VTI1B	Somalogic	1
VTN	Mass spec	1
VWA1	Mass spec	1
VWC2	Mass spec	1
VWF	Mass spec	1
WARS	Mass spec	1
WASHC3	Olink	1
WBP2	Mass spec	1
WDR1	Mass spec	1
WFDC1	Mass spec	1
WFDC2	Mass spec	1
WIF1	Mass spec	1
WNT9A	Olink	1
WWC1	Somalogic	1
WWP2	Olink	1
XCL1	Olink	1
XXYLT1	Mass spec	1
YWHAQ	Somalogic	1
ZNF511-PRAP1	Mass spec	1
ZNF84	Mass spec	1
ZP2	Mass spec	1
hCG_2039566	Mass spec	1

## Sheet: Supplementary table 5
Supplementary table 5: Direction of change of the 11 inconsistent top DEPs
	Protein	Downregulated	Upregulated
1	SPP1	2	11
2	GAP43	1	7
3	PRDX3	1	5
4	PAM	6	2
5	CHGB	5	1
6	NPTX2	13	1
7	NPTXR	13	1
8	NPY	5	1
9	PTPRN2	6	1
10	SCG2	10	1
11	VGF	25	1

## Sheet: Supplementary table 6
Supplementary table 6: Overview of the platforms which identified the top DEPs
Proteins found with one method (14/61)			Proteins found across two methods (32/61)			Proteins found across three methods (15/61)
ALDOC	Mass spec		ALDOA	c("Mass spec", "Somalogic")		CSTB	c("Mass spec", "Olink", "Somalogic")	First_gene	methods
CAMK2G	Mass spec		BASP1	c("Mass spec", "Somalogic")		DDAH1	c("Mass spec", "Olink", "Somalogic")
ENO1	Mass spec		CAMK2B	c("Mass spec", "Somalogic")		FABP3	c("Mass spec", "Olink", "Somalogic")
GAPDH	Mass spec		CHGB	c("Mass spec", "Somalogic")		GFAP	c("Mass spec", "Olink", "Somalogic")
GOT1	Mass spec		CHI3L1	c("Mass spec", "Olink")		GGCT	c("Mass spec", "Olink", "Somalogic")
LDHA	Mass spec		CRYM	c("Mass spec", "Olink")		GLO1	c("Mass spec", "Olink", "Somalogic")
LDHB	Mass spec		ENO2	c("Mass spec", "Somalogic")		GPI	c("Mass spec", "Olink", "Somalogic")
NPY	Mass spec		GAP43	c("Mass spec", "Somalogic")		GSR	c("Mass spec", "Olink", "Somalogic")
PAM	Mass spec		GDA	c("Mass spec", "Somalogic")		MDH1	c("Mass spec", "Olink", "Somalogic")
PGK1	Mass spec		GDI1	c("Mass spec", "Somalogic")		NRGN	c("Mass spec", "Olink", "Somalogic")
PKM	Mass spec		GLOD4	c("Mass spec", "Olink")		PARK7	c("Mass spec", "Olink", "Somalogic")
PTPRN2	Mass spec		GOT2	c("Mass spec", "Somalogic")		PEBP1	c("Mass spec", "Olink", "Somalogic")
SCG2	Mass spec		GSS	c("Mass spec", "Somalogic")		SMOC1	c("Mass spec", "Olink", "Somalogic")
VGF	Mass spec		HPRT1	c("Mass spec", "Somalogic")		SPON1	c("Mass spec", "Olink", "Somalogic")
			ITGAM	c("Mass spec", "Olink")		TXNRD1	c("Mass spec", "Olink", "Somalogic")
			ITGB2	c("Mass spec", "Olink")			14
			MAPT	c("Mass spec", "Olink")			15
			MIF	c("Mass spec", "Olink")
			NPTX2	c("Mass spec", "Somalogic")
			NPTXR	c("Mass spec", "Somalogic")
			PEA15	c("Mass spec", "Somalogic")
			PGAM1	c("Mass spec", "Somalogic")
			PPIA	c("Mass spec", "Somalogic")
			PRDX3	c("Mass spec", "Somalogic")
			SOD1	c("Mass spec", "Olink")
			SOD2	c("Mass spec", "Olink")
			SPP1	c("Mass spec", "Somalogic")
			STMN1	c("Mass spec", "Somalogic")
			YWHAB	c("Mass spec", "Somalogic")
			YWHAE	c("Mass spec", "Somalogic")
			YWHAG	c("Mass spec", "Somalogic")
			YWHAZ	c("Mass spec", "Somalogic")
				31
				32
				Showing 1 to 17 of 32 entries, 2 total columns

## Sheet: Supplementary table 7
Supplementary table 7: 61 top overlapping proteins and their reported fold-changes, where available, converted to log2 space.
Protein	Bai	Bader_Sweden	Bader_MK	Sathe	Higginbotham	Watson	deGeus	Park	Johnson_Cohort1	Haque	Modeste_AA	Modeste_CA	Spellman
VGF	-0.842407906060711	0.591879077056768	-0.144553701049024	-0.692677044	-0.197	-0.21	-0.180628261253412	-0.43	-0.219	-0.344925734	-0.509345	-0.235111	NA
GGCT	0.312707093261972	NA	NA	0.227544908	0.323	NA	NA	NA	NA	NA	0.150068	0.205043	NA
DDAH1	0.163439267287116	0.421594707597391	0.386884389188911	0.699510333	0.206	0.2	0.31983331319038	NA	NA	0.131838031	0.184425	0.216145	NA
NPTXR	-0.410305646434573	0.431612812249547	-0.300961330448706	-0.311831704	-0.191	-0.11	-0.16863447311649	0.08	-0.188	-0.260608379	-0.398395	-0.291397	-0.35
LDHA	0.0889844240039174	0.605543625637473	0.713870471698355	0.430341443	0.176	NA	0.491312652820668	-0.06	0.499	NA	0.288917	0.396418	NA
GSR	0.188196363302149	0.279814162087764	0.274805561543906	0.052200157	0.172	NA	NA	NA	NA	NA	0.132361	0.144788	NA
SOD1	0.16633074593924	0.609985694598244	0.244844836267654	-0.328432029	0.169	0.11	0.169620732573233	NA	0.143	0.008896749	0.0463432	0.129707	NA
HPRT1	0.2137220484989	0.712269681056422	0.499641215714227	0.189598959	0.239	NA	NA	NA	NA	NA	0.249517	0.307926	NA
GOT2	-1.19364622137907	0.704331973736826	0.450026505502187	0.463284719	0.109	NA	NA	NA	0.04	NA	0.182689	0.130611	NA
PGK1	0.325376763567056	0.65517140099271	0.277967409245829	0.302546408	0.252	NA	0.417204938785424	NA	0.293	NA	0.254772	0.289387	NA
NPY	-0.368531735871095	0.473494419337211	-0.12272660044562	-0.331576182	-0.247	NA	NA	-0.29	-0.239	NA	-0.506112	-0.369152	NA
ALDOA	0.369841847092855	0.689734684219854	0.342232091432498	0.368185459	0.238	0.32	0.53906031530677	0	0.279	0.147568597	0.213776	0.314053	NA
CSTB	0.0279185207940508	0.14234050964087	0.229548204482362	0.421630675	0.168	NA	NA	NA	NA	NA	0.138832	0.256945	NA
SOD2	-0.838344806762316	0.507507146133477	0.304981956357863	-0.13541254	0.155	NA	NA	NA	0.093	NA	0.141696	0.15878	NA
GAPDH	0.158255040069413	0.317635366499262	0.897405773149415	0.600698164	-0.036	0.59	NA	0.06	0.311	0.065750826	0.526172	0.603757	NA
CHGB	-0.599604768831402	0.265201070158844	0.372206835245311	-0.208326609	-0.161	NA	-0.0193239170929256	-0.28	-0.063	NA	-0.130431	-0.150336	NA
ITGB2	-0.46043718515806	NA	NA	0.07486086	0.293	NA	NA	NA	NA	NA	0.289849	0.480613	NA
FABP3	-0.542066549765146	0.470347796031747	0.835894680345663	0.260399609	0.392	NA	NA	NA	NA	NA	0.478964	0.561336	NA
ENO1	0.206502069794899	0.361201304076589	0.145878080698037	0.110169898	0.231	0.34	0.40251607139861	NA	0.165	0.183547824	0.317505	0.238573	NA
GPI	0.501550302690949	0.428392369057959	0.529992510042379	0.213278987	0.282	NA	NA	NA	0.074	NA	0.423648	0.305961	NA
LDHB	0.290458694762718	0.296664409814113	0.162139466840646	0.122499928	0.119	0.23	0.289837297172011	0.05	0.21	0.087550253	0.189052	0.229739	NA
ENO2	0.123084820315916	0.431294837292305	0.323037585625011	0.235752215	0.169	0.29	0.278388205397038	NA	0.233	NA	0.184061	0.114837	NA
ALDOC	-0.0375109155100581	0.390764334765178	0.257627090712141	0.200874196	0.111	NA	0.26008602314087	-0.03	0.125	NA	0.120146	0.151126	NA
SPP1	0.120301166322352	0.361638685739202	0.3074306791118	-1.260016792	0.109	0.35	0.289345909121872	0.15	0.243	0.256140127	0.217467	0.22958	NA
MAPT	-0.439516200925602	1.84106104701483	0.873530989561329	3.060720168	0.438	NA	NA	NA	NA	NA	0.583372	0.785523	NA
ITGAM	-0.418745604230132	NA	NA	1.019342478	0.32	NA	NA	NA	NA	NA	0.19299	0.313785	NA
SCG2	-0.252160288389658	0.49802826017161	0.319256052168555	-0.742575534	-0.148	-0.18	-0.062537899347617	-0.27	-0.116	-0.268602679	-0.289181	-0.18241	NA
GFAP	0.152736316468119	-3.02941474316712	-0.268967967200113	1.590184432	0.132	NA	NA	NA	NA	NA	0.26637	0.256555	NA
MIF	0.389501249534536	0.716515091873976	0.740634631802165	0.143131286	0.187	NA	NA	NA	NA	NA	0.325754	0.381191	NA
PKM	0.503246042276616	0.790288580628861	0.350841505900592	1.066642278	-0.004	0.42	0.441977513477883	0.07	0.25	0.202248654	0.210524	0.275992	NA
STMN1	-0.303533430217177	0.331562290926686	0.335851610989798	-0.009086919	0.214	NA	NA	NA	NA	NA	0.223161	0.316307	NA
GOT1	0.393006898582549	0.709469435193412	0.0692890984301858	0.151287878	0.222	0.27	0.3199518900044	NA	0.148	0.061742677	0.13189	0.208888	NA
GAP43	-0.34012366181258	-0.633879599204444	-0.190183565839416	-0.565508109	0.363	NA	NA	NA	0.605	NA	0.195144	0.295215	NA
PGAM1	0.330562851053385	0.567952534507035	0.311424629938355	0.55665676	0.256	NA	NA	NA	NA	NA	0.224736	0.27363	NA
PAM	-0.412571542775499	0.464244799564742	0.140388445034471	1.416445935	-0.111	NA	-0.0394399611045058	-0.33	-0.052	NA	-0.228357	-0.124339	NA
PRDX3	-1.14989913428971	0.19014694158217	1.33244518080426	0.193187101	0.145	NA	NA	NA	NA	NA	0.208857	0.234852	NA
PEBP1	0.031512535226094	0.518727370193043	0.415112888416229	-0.408148478	0.182	0.23	0.373694648924042	0.02	0.223	0.143588427	0.120201	0.156996	NA
GDI1	-0.034814785640617	0	0.343531463606813	-0.090821118	0.294	NA	NA	NA	NA	NA	0.225284	0.253641	NA
YWHAB	0.230778252346278	0.113586959746587	0.390424750665678	0.687688369	0.311	0.62	NA	NA	NA	0.444743766	0.264648	0.328368	NA
CHI3L1	0.415691228631305	0.395958511500128	0.664352555827144	0.367735709	0.382	0.39	0.306154585613034	0.13	0.359	0.243970067	0.293065	0.198275	NA
MDH1	0.270532047174267	0.607050578454582	0.242048626547279	0.379739144	0.284	0.37	0.439068305628708	0.1	0.167	0.161225129	0.265588	0.309931	NA
NPTX2	-0.842745544672047	0.41822422287954	-0.35395213279322	-0.838435997	-0.283	-0.17	-0.290419828097909	NA	-0.269	-0.327382847	-0.539941	-0.424519	-0.3945
GSS	0.10606255694869	0.164235723057932	0.242408072454858	0.477956849	0.158	NA	NA	NA	NA	NA	0.106451	0.151557	NA
YWHAG	0.292155567862006	0.699385257391448	0.829265613379767	0.877904119	0.441	NA	NA	NA	NA	NA	0.471222	0.477362	NA
YWHAE	0.172631820722708	0.122366211110461	0.337817803756384	0.255551538	0.359	NA	NA	NA	NA	NA	0.396059	0.429741	NA
PPIA	0.261789271389361	0.305472159999113	0.540501605632745	NA	0.216	0.33	0.317228944162656	NA	0.204	0.195632841	0.217652	0.253142	NA
YWHAZ	-0.0427408346329305	0.74846063928957	0.425504597033505	0.301253488	0.578	0.74	NA	0.3	0.511	0.539390346	0.460869	0.57634	NA
BASP1	0.0682004023526786	0.618456428534162	-0.00688076613571781	-0.158449706	0.34	NA	0.460549489630817	-0.69	0.456	NA	0.149868	0.332982	NA
GLO1	0.0568269315642979	0.143808838400019	0.211859482173294	0.294282634	0.124	NA	NA	NA	NA	NA	0.212158	0.293489	NA
CAMK2B	-0.358596721788074	0.311856616789742	0.2316634089775	-0.284194649	0.107	NA	NA	NA	0.221	NA	0.195186	0.126529	NA
CAMK2G	-0.271075354120369	0.538671508938278	0.657145171077281	-0.25919652	0.166	NA	NA	NA	NA	NA	0.172562	0.141584	NA
CRYM	-0.373767976310079	0.740867482351976	0.812121311900386	0.427262468	0.193	NA	NA	NA	NA	NA	0.356557	0.485728	NA
PEA15	-0.493089411178082	0.611986329115318	0.613905865401812	0.268749635	0.192	NA	NA	NA	NA	NA	0.339713	0.355953	NA
TXNRD1	0.356044805534448	0.565594158231495	0.47379426653284	0.235270363	0.187	NA	NA	NA	NA	NA	0.198036	0.179781	NA
PTPRN2	-0.427387962802905	0.312592051806813	-0.0558241113578527	0.05137919	-0.098	NA	-0.15681404627002	-0.38	-0.182	NA	-0.258039	-0.147613	NA
PARK7	0.035097986839569	0.27300341555243	0.367263776342765	0.340801484	0.158	0.29	0.263532910541747	NA	0.152	0.107179821	0.250361	0.288086	NA
SMOC1	0.520693780239756	0.498800229753869	0.0793528895594313	0.294056455	0.318	0.59	0.682147412226151	NA	0.383	0.400074632	0.309445	0.481222	NA
GLOD4	0.275718424827778	0.379797331318501	-0.0137678605444564	0.236362034	0.192	NA	NA	NA	NA	NA	0.180676	0.22115	NA
SPON1	0.208552485765092	0.0216413682816908	0.213150406684464	-0.123027147	0.105	NA	0.272228060208187	NA	0.139	NA	0.0652777	0.130612	NA
GDA	0.000200545154557483	0.993129592752312	0.224139324890783	0.0460437	0.438	0.45	0.421225464416994	NA	0.318	0.152390096	0.25305	0.377814	NA
NRGN	NA	NA	NA	1.370223039	0.325	NA	NA	NA	NA	NA	0.362964	0.68397	NA
